# Supplementary material for: Transformation of the drug ibuprofen by Priestia megaterium: reversible glycosylation and generation of hydroxylated metabolites
Source: Environ Sci Pollut Res Int. 2025 Apr 21;32(19):11981–95. doi: 10.1007/s11356-025-36393-5 (PMC12049389; doi:10.1007/s11356-025-36393-5)
Supplement: Supplementary file 2 — Supplementary Material 1 (XLSX 370 KB) [file 11356_2025_36393_MOESM2_ESM.xlsx]

## Sheet: SuppTable_S7
Table S7: Priestia megaterium SBUG 518 proteins identified in transformation assays with ibuprofen (IBU) and in the respective controls (MMb) after 1 h and 24 h incubation. Shown are mean NSAF values per condition with underlying heatmap showing abundance differences per protein (red - high abundance, blue - low abundance) and NSAF values per replicate (grey). Statistical significance based on th…
Accession number	Description	significance IBU 1h vs. MMb 1h	significance IBU 24h vs. MMb 24h	fold change IBU 1h / MMb 1 h	fold change IBU 24 h / MMb 24 h	LOG2 fold change IBU 1 h / MMb 1 h	LOG2 fold change IBU 24 h / MMb 24 h	IBU 1h mean	IBU 24h mean	MMb 1h mean	MMb 24h mean	IBU 1h 1	IBU 1h 2	IBU 1h 3	IBU 24h 1	IBU 24h 2	IBU 24 3h	MMb 1h 1	MMb 1h 2	MMb 1h 3	MMb 24h 1	MMb 24h 2	MMb 24h 3
A0A0B6ANE7	DUF177 domain-containing protein; BG04_1213	0	-1	0.361715	ON/OFF	-1.46708	ON/OFF	0.00414007	0	0.0114457	0.0125084	0.0057775	0.0066427	0	0	0	0	0.013671	0.013106	0.00756	0.0076744	0.021901	0.0079497
A0A0B6AFM4	Amidinotransferase family protein; BG04_4667	0	-1	0.422613	ON/OFF	-1.24259	ON/OFF	0.0011582	0	0.00274057	0.0123786	0.0034746	0	0	0	0	0	0.0082217	0	0	0.0092308	0.008781	0.019124
A0A0B6ASU1	UDP-N-acetyl-D-mannosamine dehydrogenase (EC 1.1.1.336); wecC BG04_2122	0	-1	0.679428	0.481358	-0.557608	-1.05482	0.0156767	0.0117872	0.0230733	0.0244873	0.013963	0.01873	0.014337	0.012729	0.0089035	0.013729	0.019274	0.031675	0.018271	0.021639	0.029407	0.022416
A0A0B6ANS3	S1 domain protein; BG04_2958	0	-1	0.776165	ON/OFF	-0.365564	ON/OFF	0.00665233	0	0.00857077	0.0137939	0.0034625	0.007962	0.0085325	0	0	0	0.0081931	0.0039272	0.013592	0.0091986	0.013126	0.019057
A0A0B6ATK3	Alpha/beta hydrolase fold family protein; BG04_5502	0	-1	0.78522	ON/OFF	-0.348831	ON/OFF	0.0205	0	0.0261073	0.021808	0.019874	0.017138	0.024488	0	0	0	0.017636	0.028178	0.032508	0.0198	0.025114	0.02051
A0A0B6AII9	2-isopropylmalate synthase (EC 2.3.3.13) (Alpha-IPM synthase) (Alpha-isopropylmalate synthase); leuA BG04_1688	0	-1	0.786312	0.287619	-0.346826	-1.79777	0.025054	0.0044418	0.0318627	0.0154433	0.017502	0.031303	0.026357	0.0079774	0.00248	0.002868	0.034512	0.033085	0.027991	0.020665	0.012286	0.013379
A0A0B6AM43	Large ribosomal subunit assembly factor BipA (EC 3.6.5.-) (GTP-binding protein BipA); typA bipA BG04_3653	0	-1	0.837334	0.44066	-0.256125	-1.18226	0.0368017	0.0185107	0.043951	0.0420067	0.035722	0.046673	0.02801	0.022203	0.016566	0.016763	0.040343	0.040517	0.050993	0.03451	0.051294	0.040216
A0A0B6ALK6	Hsp20/alpha crystallin family protein; BG04_5613 BG04_5778	0	-1	0.844645	0.341679	-0.243583	-1.54929	0.0231773	0.0875677	0.0274403	0.256287	0.02056	0.023639	0.025333	0.08434	0.087398	0.090965	0.024325	0.031093	0.026903	0.24579	0.26846	0.25461
A0A0B6ALG4	Acetolactate synthase (EC 2.2.1.6); ilvB BG04_1691	0	-1	0.873835	0.0942183	-0.194568	-3.40785	0.0119415	0.000814633	0.0136657	0.00864623	0.010724	0.018494	0.0066066	0.0024439	0	0	0.014802	0.012163	0.014032	0.014245	0.0067752	0.0049185
A0A0B6AAE7	Cold shock protein CspC; cspC BG04_5272	0	-1	0.888027	ON/OFF	-0.171324	ON/OFF	0.021992	0	0.024765	0.026256	0.030113	0.017311	0.018552	0	0	0	0.017814	0.017077	0.039404	0.02	0.038051	0.020717
A0A0B6AQV5	Transcription termination/antitermination protein NusA; nusA BG04_1071	0	-1	0.889607	0.542669	-0.16876	-0.881855	0.0501723	0.0341247	0.0563983	0.062883	0.051029	0.043231	0.056257	0.040397	0.03425	0.027727	0.057196	0.04874	0.063259	0.074919	0.050906	0.062824
A0A0B6ARJ5	Small ribosomal subunit protein uS2; rpsB BG04_1082	0	-1	0.905034	0.498421	-0.143957	-1.00456	0.15912	0.101505	0.175817	0.203653	0.16216	0.17688	0.13832	0.10234	0.079535	0.12264	0.16726	0.16977	0.19042	0.17674	0.19965	0.23457
A0A0B6AIH1	Malonyl CoA-acyl carrier protein transacylase (EC 2.3.1.39); fabD BG04_1139	0	-1	0.916873	0.414893	-0.125207	-1.26919	0.0515823	0.015721	0.056259	0.0378917	0.06013	0.040025	0.054592	0.012982	0.020179	0.014002	0.048676	0.053843	0.066258	0.029427	0.031992	0.052256
A0A0B6AJ05	3-isopropylmalate dehydrogenase (EC 1.1.1.85) (3-IPM-DH) (Beta-IPM dehydrogenase) (IMDH); leuB BG04_1687	0	-1	0.92054	ON/OFF	-0.119447	ON/OFF	0.0039335	0	0.00427303	0.0035619	0.005386	0.0030963	0.0033182	0	0	0	0.0031862	0.006109	0.0035239	0.0035772	0.0034029	0.0037056
A0A0B6AQ35	3-hexulose-6-phosphate synthase (EC 4.1.2.43); hxlA BG04_5930	0	-1	0.928687	0.0787998	-0.106735	-3.66566	0.008753	0.0194801	0.00942513	0.24721	0.004622	0.015942	0.005695	0.02528	0.0058943	0.027266	0.010937	0.0052424	0.012096	0.24558	0.28618	0.20987
A0A0B6AYE8	glucose 1-dehydrogenase [NAD(P)(+)] (EC 1.1.1.47); BG04_5932	0	-1	0.95201	0.0416426	-0.0709516	-4.5858	0.00630703	0.0039557	0.00662497	0.0949917	0.0041753	0.0096012	0.0051446	0.0057093	0	0.0061578	0.0049399	0.0094715	0.0054635	0.083193	0.12135	0.080432
A0A0B6A615	ABC transporter family protein; BG04_4641	0	-1	0.969318	0.085638	-0.0449585	-3.54561	0.0051116	0.00151483	0.0052734	0.0176888	0.0033235	0.0038212	0.0081901	0.0045445	0	0	0.0039321	0.0075392	0.0043489	0.0088294	0.016798	0.027439
A0A0B6A6S5	Small ribosomal subunit protein uS10; rpsJ BG04_2409	0	-1	1.00253	0.412609	0.00365067	-1.27715	0.0509117	0.0748403	0.050783	0.181383	0.048712	0.056007	0.048016	0.053287	0.099393	0.071841	0.046106	0.05525	0.050993	0.12941	0.16004	0.2547
A0A0B6AK92	succinate dehydrogenase (EC 1.3.5.1); sdhA BG04_1715	0	-1	1.00367	0.608632	0.00528999	-0.716359	0.12295	0.210503	0.1225	0.345863	0.10355	0.14594	0.11936	0.23751	0.18956	0.20444	0.12053	0.14207	0.1049	0.34387	0.3651	0.32862
A0A0B6ATW1	Glutamyl-tRNA(Gln) amidotransferase subunit A (Glu-ADT subunit A) (EC 6.3.5.7); gatA BG04_2583	0	-1	1.02587	0.57666	0.0368486	-0.794207	0.0244533	0.0222873	0.0238367	0.038649	0.022538	0.030625	0.020197	0.025215	0.023516	0.018131	0.021817	0.025563	0.02413	0.038103	0.044013	0.033831
A0A0B6AS09	2,3,4,5-tetrahydropyridine-2,6-dicarboxylate N-acetyltransferase (EC 2.3.1.89) (Tetrahydrodipicolinate N-acetyltransferase) (THP acetyltransferase) (Tetrahydropicolinate acetylase); dapD dapH BG04_3624	0	-1	1.02995	0.427442	0.0425682	-1.2262	0.092806	0.0282563	0.0901077	0.0661057	0.12474	0.071708	0.08197	0.028427	0.031814	0.024528	0.098385	0.084887	0.087051	0.082845	0.052539	0.062933
A0A0B6AS81	DUF4030 domain-containing protein; BG04_348	0	-1	1.03533	ON/OFF	0.0500964	ON/OFF	0.00824733	0	0.00796587	0.00863177	0.0083273	0.0095744	0.0068403	0	0	0	0.0098523	0.0031483	0.010897	0.014749	0.0035075	0.0076388
A0A0B6ANR6	Adenylosuccinate lyase (ASL) (EC 4.3.2.2) (Adenylosuccinase); purB BG04_2563	0	-1	1.05204	0.434132	0.0731958	-1.20379	0.0480763	0.0145693	0.045698	0.0335597	0.050842	0.047827	0.04556	0.0158	0.017683	0.010225	0.043747	0.041939	0.051408	0.024558	0.037962	0.038159
A0A0B6AM25	N-acetylmuramic acid 6-phosphate etherase (MurNAc-6-P etherase) (EC 4.2.1.126) (N-acetylmuramic acid 6-phosphate hydrolase) (N-acetylmuramic acid 6-phosphate lyase); murQ BG04_3310	0	-1	1.07492	0.482788	0.104225	-1.05054	0.035507	0.0271193	0.0330323	0.0561723	0.032688	0.037584	0.036249	0.035758	0.016675	0.028925	0.03094	0.029661	0.038496	0.069474	0.049566	0.049477
A0A0B6ANX1	NADPH-dependent FMN reductase family protein; BG04_607	0	-1	1.09651	0.473418	0.132922	-1.07881	0.0769087	0.028694	0.0701393	0.0606103	0.074001	0.085083	0.071642	0.014455	0.040445	0.031182	0.081299	0.059953	0.069166	0.070213	0.053433	0.058185
A0A0B6A998	Large ribosomal subunit protein uL3; rplC BG04_2410	0	-1	1.13215	0.452945	0.179062	-1.14259	0.280837	0.119023	0.248057	0.262777	0.22822	0.33894	0.27535	0.11053	0.12733	0.11921	0.23064	0.22111	0.29242	0.19579	0.25234	0.3402
A0A0B6AQG1	acetate--CoA ligase (EC 6.2.1.1); BG04_1802	0	-1	1.14847	0.495364	0.199717	-1.01344	0.0943183	0.0387697	0.082125	0.078265	0.085276	0.11405	0.083629	0.045214	0.037729	0.033366	0.090597	0.082905	0.072873	0.11096	0.061574	0.062261
A0A0B6ABE9	Glutamate-1-semialdehyde 2,1-aminomutase (GSA) (EC 5.4.3.8) (Glutamate-1-semialdehyde aminotransferase) (GSA-AT); hemL BG04_1672	0	-1	1.1685	0.307218	0.224661	-1.70266	0.0259887	0.0106647	0.022241	0.0347137	0.037062	0.026633	0.014271	0.015837	0.005908	0.010249	0.030146	0.018391	0.018186	0.030769	0.035124	0.038248
A0A0B6AA89	DEAD-box ATP-dependent RNA helicase CshB (EC 3.6.4.13); cshB BG04_1526	0	-1	1.33715	0.488672	0.419165	-1.03306	0.0244637	0.00828853	0.0182953	0.0169613	0.022636	0.031231	0.019524	0.0061905	0.0086601	0.010015	0.018747	0.015405	0.020734	0.015034	0.017162	0.018688
A0A0B6AY38	Enoyl-[acyl-carrier-protein] reductase [NADPH] (EC 1.3.1.10); fabL BG04_2695	0	-1	1.34709	0.102592	0.429842	-3.28501	0.0297437	0.00392367	0.02208	0.0382453	0.027936	0.036708	0.024587	0	0	0.011771	0.018887	0.031686	0.015667	0.031807	0.055472	0.027457
A0A0B6AUJ4	GTPase Obg (EC 3.6.5.-) (GTP-binding protein Obg); cgtA obg BG04_1649	0	-1	1.38868	0.291053	0.47371	-1.78065	0.0156403	0.0041736	0.0112628	0.0143397	0.013931	0.018686	0.014304	0.0031748	0.0059218	0.0034242	0.013735	0.0079003	0.012153	0.018505	0.011735	0.012779
A0A0B6ALZ7	4-hydroxy-3-methylbut-2-en-1-yl diphosphate synthase (flavodoxin) (EC 1.17.7.3) (1-hydroxy-2-methyl-2-(E)-butenyl 4-diphosphate synthase); ispG BG04_1518	0	-1	1.39644	0.285312	0.481749	-1.80939	0.033244	0.00368613	0.0238063	0.0129197	0.032229	0.027792	0.039711	0.0036725	0.003425	0.0039609	0.015888	0.027416	0.028115	0.010703	0.016969	0.011087
A0A0B6AIS0	MazG family protein; BG04_2352	0	-1	1.44014	0.293102	0.526211	-1.77052	0.0144553	0.0036755	0.0100374	0.01254	0.014313	0.016456	0.012597	0.0027959	0.0052151	0.0030155	0.012096	0.0046383	0.013378	0.010864	0.015502	0.011254
A0A0B6AW52	DEAD-box ATP-dependent RNA helicase CshA (EC 3.6.4.13); cshA BG04_2494	0	-1	1.47315	0.280517	0.5589	-1.83384	0.0583857	0.0156313	0.0396333	0.0557233	0.073097	0.070415	0.031645	0.013507	0.010078	0.023309	0.032723	0.044815	0.041362	0.028867	0.064906	0.073397
A0A0B6AKA0	DUF1002 domain-containing protein; BG04_1299	0	-1	1.62522	0.224399	0.700631	-2.15586	0.011549	0.0061385	0.00710613	0.0273553	0.010245	0.011779	0.012623	0.0046695	0.0087097	0.0050363	0.0040402	0.0038732	0.013405	0.027216	0.01726	0.03759
A0A0B6A5I4	3-hexulose-6-phosphate synthase (EC 4.1.2.43); hxlA BG04_3186	0	-1	1.64278	0.180661	0.716141	-2.46864	0.546033	0.0306558	0.332383	0.169687	0.26626	0.96761	0.40423	0.0065015	0.036381	0.049085	0.3094	0.38289	0.30486	0.12	0.18625	0.20281
A0A0B6AI36	Uncharacterized protein; BG04_3157	0	-1	1.66933	0.115333	0.739266	-3.11612	0.0172087	0.00232277	0.0103088	0.0201397	0.010192	0.035155	0.0062791	0.0069683	0	0	0.0060293	0.01156	0.013337	0.027077	0.019318	0.014024
A0A0B6ATU0	Protein adenylyltransferase SelO (EC 2.7.7.108); selO BG04_3875	0	-1	1.69395	0.0840373	0.76039	-3.57283	0.00549573	0.00173837	0.00324433	0.0206857	0.0020447	0.0094037	0.0050388	0	0.0052151	0	0.0024191	0.0046383	0.0026756	0.016296	0.023253	0.022508
A0A0B6AKX4	Lipid binding protein; BG04_2959	0	-1	2.98173	ON/OFF	1.57615	ON/OFF	0.0039169	0	0.00131363	0.0107296	0.0034746	0.0039949	0.0042812	0	0	0	0	0.0039409	0	0.013846	0.008781	0.0095619
A0A0B6AMP9	Probable nitronate monooxygenase (Propionate 3-nitronate monooxygenase); BG04_2596	0	-1	3.02278	ON/OFF	1.59588	ON/OFF	0.007403	0	0.00244907	0.00651147	0.011795	0.0067807	0.0036333	0	0	0	0.0034887	0	0.0038585	0.011751	0.003726	0.0040574
A0A0B6AX97	Cell cycle protein GpsB (Guiding PBP1-shuttling protein); gpsB BG04_3726	0	-1	7.3987	ON/OFF	2.88727	ON/OFF	0.0291533	0	0.00394033	0.0277023	0.045169	0.03116	0.011131	0	0	0	0	0	0.011821	0.024	0.034246	0.024861
A0A0B6AA70	Mur ligase middle domain protein; BG04_3077	0	-1	ON/OFF	ON/OFF	ON/OFF	ON/OFF	0	0	0	0.00555913	0	0	0	0	0	0	0	0	0	0.0028145	0.008032	0.0058309
A0A0B6AAS0	FAD dependent oxidoreductase family protein; BG04_1341	0	-1	ON/OFF	0.114192	ON/OFF	-3.13046	0	0.00299957	0	0.0262677	0	0	0	0.0089987	0	0	0	0	0	0.040795	0.01386	0.024148
A0A0B6ABC8	DUF2553 domain-containing protein; BG04_1992	0	-1	ON/OFF	ON/OFF	ON/OFF	ON/OFF	0	0	0	0.0270907	0	0	0	0	0	0	0	0	0	0.048889	0.015502	0.016881
A0A0B6ABN9	DUF2564 family protein; BG04_3759	0	-1	ON/OFF	ON/OFF	ON/OFF	ON/OFF	0	0	0	0.091559	0	0	0	0	0	0	0	0	0	0.044	0.13952	0.091157
A0A0B6ABP4	Tannase and feruloyl esterase family protein; BG04_4254	0	-1	ON/OFF	0.174816	ON/OFF	-2.51609	0	0.00713487	0	0.0408137	0	0	0	0.0080721	0.0075283	0.0058042	0	0	0	0.041822	0.037297	0.043322
A0A0B6ACC7	Metallo-beta-lactamase superfamily protein; BG04_3856	0	-1	ON/OFF	ON/OFF	ON/OFF	ON/OFF	0	0	0	0.029713	0	0	0	0	0	0	0	0	0	0.028085	0.022264	0.03879
A0A0B6ACK5	DJ-1/PfpI domain-containing protein; BG04_3915	0	-1	ON/OFF	0.0344456	ON/OFF	-4.85953	0	0.0019028	0	0.0552407	0	0	0	0	0.0057084	0	0	0	0	0.047568	0.056562	0.061592
A0A0B6AE49	Zinc-binding dehydrogenase family protein; BG04_552	0	-1	ON/OFF	ON/OFF	ON/OFF	ON/OFF	0	0	0	0.0127027	0	0	0	0	0	0	0	0	0	0.013968	0.013288	0.010852
A0A0B6AEY9	Non-homologous end joining protein Ku; ku BG04_5012	0	-1	ON/OFF	ON/OFF	ON/OFF	ON/OFF	0	0	0	0.022136	0	0	0	0	0	0	0	0	0	0.019061	0.022666	0.024681
A0A0B6AGG7	DUF3298 domain-containing protein; BG04_4408	0	-1	ON/OFF	ON/OFF	ON/OFF	ON/OFF	0	0	0	0.0109984	0	0	0	0	0	0	0	0	0	0.0066332	0.01262	0.013742
A0A0B6AHA3	Zinc carboxypeptidase family protein; BG04_382	0	-1	ON/OFF	0.0685862	ON/OFF	-3.86594	0	0.000766633	0	0.0111777	0	0	0	0	0.0022999	0	0	0	0	0.01677	0.0068367	0.0099263
A0A0B6AHF5	DUF3813 domain-containing protein; BG04_2961	0	-1	ON/OFF	0.0972001	ON/OFF	-3.3629	0	0.00203087	0	0.0208937	0	0	0	0	0.0060926	0	0	0	0	0.025385	0.024148	0.013148
A0A0B6AI50	Coat F domain protein; BG04_551	0	-1	ON/OFF	ON/OFF	ON/OFF	ON/OFF	0	0	0	0.028584	0	0	0	0	0	0	0	0	0	0.032459	0.030877	0.022416
A0A0B6AKF2	DNA alkylation repair protein; BG04_3721	0	-1	ON/OFF	ON/OFF	ON/OFF	ON/OFF	0	0	0	0.0263697	0	0	0	0	0	0	0	0	0	0.015904	0.030257	0.032948
A0A0B6AKR0	Putative spore coat F-like protein YraG; BG04_550	0	-1	ON/OFF	0.10815	ON/OFF	-3.20889	0	0.005215	0	0.04822	0	0	0	0	0.015645	0	0	0	0	0.048889	0.062009	0.033762
A0A0B6ALR4	Uncharacterized protein; BG04_3953	0	-1	ON/OFF	0.159254	ON/OFF	-2.6506	0	0.0353597	0	0.222033	0	0	0	0.070588	0.016458	0.019033	0	0	0	0.17143	0.2283	0.26637
A0A0B6ALT2	Cytochrome C oxidase subunit II, periplasmic domain protein; BG04_4008	0	-1	ON/OFF	ON/OFF	ON/OFF	ON/OFF	0	0	0	0.035347	0	0	0	0	0	0	0	0	0	0.042581	0.030379	0.033081
A0A0B6AM48	Rubrerythrin family protein; BG04_2627	0	-1	ON/OFF	ON/OFF	ON/OFF	ON/OFF	0	0	0	0.0117228	0	0	0	0	0	0	0	0	0	0.0087417	0.0083157	0.018111
A0A0B6AME8	Large ribosomal subunit protein uL30; rpmD BG04_2428	0	-1	ON/OFF	ON/OFF	ON/OFF	ON/OFF	0	0	0	0.0507873	0	0	0	0	0	0	0	0	0	0.044	0.062784	0.045578
A0A0B6AMS2	Ribonuclease J (RNase J) (EC 3.1.-.-); rnj BG04_3862	0	-1	ON/OFF	ON/OFF	ON/OFF	ON/OFF	0	0	0	0.0100747	0	0	0	0	0	0	0	0	0	0.0023698	0.018035	0.0098194
A0A0B6AN89	Sporulation lipo, YhcN/YlaJ family protein; BG04_3658	0	-1	ON/OFF	ON/OFF	ON/OFF	ON/OFF	0	0	0	0.0174954	0	0	0	0	0	0	0	0	0	0.0066332	0.02524	0.020613
A0A0B6ANF1	Small, acid-soluble spore protein Tlp; tlp BG04_5003	0	-1	ON/OFF	ON/OFF	ON/OFF	ON/OFF	0	0	0	0.0718793	0	0	0	0	0	0	0	0	0	0.066	0.047088	0.10255
A0A0B6ANF3	Flavohemoprotein (Flavohemoglobin) (Hemoglobin-like protein) (Nitric oxide dioxygenase) (NO oxygenase) (NOD) (EC 1.14.12.17); hmp BG04_4171	0	-1	ON/OFF	0.0483054	ON/OFF	-4.37167	0	0.00104043	0	0.0215387	0	0	0	0	0.0031213	0	0	0	0	0.022759	0.02165	0.020207
A0A0B6ANG4	glucose 1-dehydrogenase [NAD(P)(+)] (EC 1.1.1.47); BG04_4709	0	-1	ON/OFF	ON/OFF	ON/OFF	ON/OFF	0	0	0	0.0084834	0	0	0	0	0	0	0	0	0	0.0051163	0.0097339	0.0106
A0A0B6ANU7	Aminotransferase class-III family protein; BG04_4745	0	-1	ON/OFF	ON/OFF	ON/OFF	ON/OFF	0.000718533	0	0	0.00475997	0.0021556	0	0	0	0	0	0	0	0	0.00859	0.0027238	0.0029661
A0A0B6APT5	Catalase (EC 1.11.1.6); BG04_5541	0	-1	ON/OFF	ON/OFF	ON/OFF	ON/OFF	0	0	0	0.0131924	0	0	0	0	0	0	0	0	0	0.0070213	0.015585	0.016971
A0A0B6APX2	Phage phiEco32-like COOH.NH2 ligase-type 2 family protein; BG04_3076	0	-1	ON/OFF	0.0828606	ON/OFF	-3.59317	0	0.00107843	0	0.013015	0	0	0	0.0015565	0	0.0016788	0	0	0	0.0075601	0.015822	0.015663
A0A0B6AQR8	Large ribosomal subunit protein bL35; rpmI BG04_1742	0	-1	ON/OFF	ON/OFF	ON/OFF	ON/OFF	0.00501867	0	0	0.026256	0.015056	0	0	0	0	0	0	0	0	0.02	0.038051	0.020717
A0A0B6AR26	Small, acid-soluble spore s, alpha/beta type family protein; BG04_5853	0	-1	ON/OFF	0.107957	ON/OFF	-3.21147	0	0.0197663	0	0.183094	0	0	0	0.019693	0.018366	0.02124	0	0	0	0.076522	0.25478	0.21798
A0A0B6ASZ5	Putative NAD-dependent malic enzyme 2; BG04_5089	0	-1	ON/OFF	ON/OFF	ON/OFF	ON/OFF	0	0	0	0.0108144	0	0	0	0	0	0	0	0	0	0.0093122	0.011073	0.012058
A0A0B6AT40	Acetyltransferase family protein; BG04_3001	0	-1	ON/OFF	ON/OFF	ON/OFF	ON/OFF	0	0	0	0.0408987	0	0	0	0	0	0	0	0	0	0.041466	0.052594	0.028636
A0A0B6ATU4	Alkylhydroperoxidase AhpD family core domain protein; BG04_1986	0	-1	ON/OFF	0.103341	ON/OFF	-3.27451	0	0.00374333	0	0.036223	0	0	0	0.01123	0	0	0	0	0	0.043636	0.031132	0.033901
A0A0B6AUF9	Probable transaldolase (EC 2.2.1.2); fsa tal BG04_178	0	-1	ON/OFF	ON/OFF	ON/OFF	ON/OFF	0	0	0	0.0139907	0	0	0	0	0	0	0	0	0	0.017838	0.0056562	0.018478
A0A0B6AV02	Pectate lyase superfamily protein; BG04_3403	0	-1	ON/OFF	ON/OFF	ON/OFF	ON/OFF	0	0	0	0.00349137	0	0	0	0	0	0	0	0	0	0.0026035	0.0024767	0.0053939
A0A0B6AV50	CBS domain protein; BG04_4188	0	-1	ON/OFF	ON/OFF	ON/OFF	ON/OFF	0	0	0	0.0251747	0	0	0	0	0	0	0	0	0	0.028286	0.017938	0.0293
A0A0B6AW95	YusW-like family protein; BG04_4443	0	-1	ON/OFF	ON/OFF	ON/OFF	ON/OFF	0	0	0	0.0135943	0	0	0	0	0	0	0	0	0	0.0081988	0.015598	0.016986
A0A0B6AWT4	Sporulation lipoYhcN/YlaJ family protein; BG04_5602	0	-1	ON/OFF	ON/OFF	ON/OFF	ON/OFF	0	0	0	0.0112748	0	0	0	0	0	0	0	0	0	0.0084076	0.0079979	0.017419
A0A0B6AWY3	DUF1657 domain-containing protein; BG04_5603	0	-1	ON/OFF	0.0429753	ON/OFF	-4.54035	0	0.00729133	0	0.169663	0	0	0	0	0	0.021874	0	0	0	0.13791	0.18741	0.18367
A0A0B6AWZ0	Stage V sporulation protein AD; spoVAD BG04_5600	0	-1	ON/OFF	0.111058	ON/OFF	-3.17062	0	0.00145393	0	0.0130917	0	0	0	0	0	0.0043618	0	0	0	0.011786	0.011211	0.016278
A0A0B6AX82	Uncharacterized protein; BG04_177	0	-1	ON/OFF	ON/OFF	ON/OFF	ON/OFF	0	0	0	0.0135943	0	0	0	0	0	0	0	0	0	0.0081988	0.015598	0.016986
A0A0B6AXR3	Glutamate decarboxylase (EC 4.1.1.15); BG04_4844	0	-1	ON/OFF	0.103849	ON/OFF	-3.26744	0	0.0009699	0	0.0093395	0	0	0	0.0029097	0	0	0	0	0	0.0084797	0.010755	0.0087838
A0A0B6AYZ4	Germination protein YpeB; ypeB BG04_1267	0	-1	ON/OFF	ON/OFF	ON/OFF	ON/OFF	0	0	0	0.0264887	0	0	0	0	0	0	0	0	0	0.035278	0.01678	0.027408
A0A0B6B0P9	3-hexulose-6-phosphate isomerase (EC 5.3.1.27); hxlB BG04_5931	0	-1	ON/OFF	ON/OFF	ON/OFF	ON/OFF	0	0	0	0.014093	0	0	0	0	0	0	0	0	0	0.0071351	0.020362	0.014782
A0A0B6AH55	Small, acid-soluble spore protein gamma-type; sasP-B BG04_2696	-1	0	ON/OFF	0.429047	ON/OFF	-1.22079	0	0.0765677	0.0152286	0.17846	0	0	0	0.05147	0.067203	0.11103	0.0089069	0.017077	0.019702	0.15	0.20928	0.1761
A0A0B6ACF9	isocitrate lyase (EC 4.1.3.1) (Isocitrase) (Isocitratase); aceA BG04_2926	-1	0	0.401625	0.697133	-1.31608	-0.520493	0.0460983	0.057184	0.11478	0.0820273	0.046544	0.040136	0.051615	0.05728	0.059357	0.054915	0.088109	0.15574	0.10049	0.077283	0.082339	0.08646
A0A0B6AB04	FMN dependent NADH:quinone oxidoreductase (EC 1.6.5.-) (Azo-dye reductase) (FMN-dependent NADH-azo compound oxidoreductase) (FMN-dependent NADH-azoreductase) (EC 1.7.1.17); azoR2 azoR BG04_4494	0	0	ON/OFF	0.20251	ON/OFF	-2.30393	0	0.0204537	0.00577423	0.101001	0	0	0	0.026131	0	0.03523	0.0056524	0.0054188	0.0062515	0.095192	0.10263	0.10518
A0A0B6AFP0	Pseudouridine synthase (EC 5.4.99.-); BG04_1177	0	0	ON/OFF	ON/OFF	ON/OFF	ON/OFF	0	0	0.0014258	0.00425297	0	0	0	0	0	0	0	0	0.0042774	0	0.008261	0.0044979
A0A0B6AI87	CBS domain protein; BG04_3672	0	0	ON/OFF	0.207762	ON/OFF	-2.267	0	0.0163655	0.00311827	0.0787707	0	0	0	0.0097756	0.018234	0.021087	0	0	0.0093548	0.066475	0.081303	0.088534
A0A0B6AKN7	DUF1641 domain-containing protein; BG04_2032	0	0	ON/OFF	0.519244	ON/OFF	-0.945515	0	0.00572917	0.00508893	0.0110337	0	0	0	0	0.0079702	0.0092173	0	0.0070887	0.0081781	0.016604	0.0078973	0.0085997
A0A0B6ALV1	Neutral metalloproteinase (EC 3.4.24.-); nprM BG04_4696	0	0	ON/OFF	0.189617	ON/OFF	-2.39884	0	0.00341367	0.00133703	0.018003	0	0	0	0.0024178	0	0.0078232	0	0.0040111	0	0.021139	0.013406	0.019464
A0A0B6ATM5	pullulanase (EC 3.2.1.41) (Alpha-dextrin endo-1,6-alpha-glucosidase) (Pullulan 6-glucanohydrolase); pulA BG04_4338	0	0	ON/OFF	ON/OFF	ON/OFF	ON/OFF	0	0	0.000377967	0.0017865	0	0	0	0	0	0	0	0.0011339	0	0.0039839	0	0.0013756
A0A0B6AUI7	AMP-binding enzyme family protein; BG04_1725	0	0	ON/OFF	1.23625	ON/OFF	0.305969	0	0.0106029	0.0006961	0.0085767	0	0	0	0.016895	0.0045018	0.010412	0.0020883	0	0	0.016412	0.0044607	0.0048574
A0A0B6AXG3	DUF445 domain-containing protein; BG04_2606	0	0	ON/OFF	0.371699	ON/OFF	-1.42779	0	0.00336463	0.00184423	0.00905203	0	0	0	0.0031972	0	0.0068967	0.0055327	0	0	0.0062118	0.017727	0.0032173
A0A0B6AH71	Uncharacterized protein; BG04_119	0	0	0.233007	5.12484	-2.10155	2.35751	0.00119763	0.00734543	0.0051399	0.0014333	0	0.0035929	0	0.012819	0	0.0092173	0.0036972	0.0035444	0.0081781	0	0	0.0042999
A0A0B6AUH4	Cytidine deaminase (EC 3.5.4.5) (Cytidine aminohydrolase); cdd BG04_1541	0	0	0.254858	1.31928	-1.97224	0.399754	0.00597717	0.0474603	0.023453	0.0359743	0	0.0086556	0.0092759	0.05147	0.057603	0.033308	0.017814	0.042694	0.0098509	0.05	0.047564	0.010359
A0A0B6ALI1	Melibiase family protein; BG04_3300	0	0	0.282897	0.989392	-1.82165	-0.0153856	0.0021181	0.106141	0.00748717	0.107279	0.0019258	0.0044285	0	0.1501	0.085958	0.082366	0.0068355	0.013106	0.00252	0.17907	0.063271	0.079497
A0A0B6A6W4	UTP--glucose-1-phosphate uridylyltransferase (EC 2.7.7.9) (UDP-glucose pyrophosphorylase); galU BG04_2123	0	0	0.285673	0.138608	-1.80756	-2.85092	0.00112667	0.00166163	0.0039439	0.011988	0.00338	0	0	0	0	0.0049849	0.007998	0.0038337	0	0.013469	0.008542	0.013953
A0A0B6ALA0	Aminotransferase (EC 2.6.1.-); BG04_3606	0	0	0.285679	ON/OFF	-1.80753	ON/OFF	0.000855933	0.0024327	0.00299613	0	0.0025678	0	0	0.0035111	0	0.003787	0.006076	0.0029124	0	0	0	0
A0A0B6AY21	Aldehyde dehydrogenase, thermostable (EC 1.2.1.5); aldHT BG04_5801	0	0	0.294922	1.03769	-1.76159	0.0533757	0.00599783	0.00563583	0.020337	0.00543113	0.0082126	0.0047213	0.0050596	0.0056149	0.0052366	0.006056	0.024291	0.023287	0.013433	0.0054545	0.0051887	0.0056502
A0A0B6AKU2	M6 family metalloprotease domain protein; BG04_4689	0	0	0.317418	0.443841	-1.65554	-1.17189	0.0014307	0.0392187	0.0045073	0.088362	0.0012691	0.0014592	0.0015638	0.039914	0.05341	0.024332	0.0030031	0.0071974	0.0033214	0.084291	0.10745	0.073345
A0A0B6AYL1	Aminotransferase class-III family protein; BG04_3236	0	0	0.328462	0.633931	-1.6062	-0.657603	0.0009297	0.00310677	0.00283047	0.0049008	0	0	0.0027891	0.0030952	0.0028867	0.0033384	0	0.0025674	0.005924	0.0030068	0.0085809	0.0031147
A0A0B6AIM7	Uridine kinase (EC 2.7.1.48) (Cytidine monophosphokinase) (Uridine monophosphokinase); udk BG04_1595	0	0	0.328465	ON/OFF	-1.60619	ON/OFF	0.0019343	0	0.0058889	0.0062291	0	0	0.0058029	0	0	0	0	0.0053417	0.012325	0.0062559	0.0059511	0.0064803
A0A0B6AHF1	TPR repeat-containing protein yrrB; yrrB BG04_1608	0	0	0.333116	ON/OFF	-1.5859	ON/OFF	0.00173903	0	0.0052205	0.00392037	0	0.0052171	0	0	0	0	0.0053685	0.010293	0	0.0060274	0.0057337	0
A0A0B6AXJ8	Glutamine amidotransferases class-II family protein; BG04_4402	0	0	0.345493	1.21457	-1.53327	0.280445	0.00785153	0.0042102	0.0227256	0.00346641	0.010481	0.0090379	0.0040357	0.0080615	0.0016708	0.0028983	0.037201	0.021547	0.0094288	0.0095715	0.00082774	0
A0A0B6AMQ1	Spore germination protein gerE; gerE BG04_1712	0	0	0.351414	0.447116	-1.50876	-1.16128	0.009623	0.274187	0.0273837	0.613233	0.013429	0.01544	0	0.34888	0.137	0.33668	0.031776	0.015231	0.035144	0.39243	0.76359	0.68368
A0A0B6AXR2	threonine--tRNA ligase (EC 6.1.1.3); thrS BG04_4769	0	0	0.361709	ON/OFF	-1.4671	ON/OFF	0.00175823	0	0.0048609	0	0.0024536	0.0028211	0	0	0	0	0.005806	0.005566	0.0032107	0	0	0
A0A0B6ATF2	Flavin reductase like domain protein; BG04_3221	0	0	0.370802	0.496897	-1.43128	-1.00898	0.00364227	0.00223123	0.00982267	0.00449033	0.0048952	0	0.0060316	0.0066937	0	0	0	0.016657	0.012811	0	0	0.013471
A0A0B6AWB5	Phosphoribosylformylglycinamidine synthase subunit PurS (FGAM synthase) (EC 6.3.5.3) (Formylglycinamide ribonucleotide amidotransferase subunit III) (FGAR amidotransferase III) (FGAR-AT III) (Phosphoribosylformylglycinamidine synthase subunit III); purS BG04_2565	0	0	0.381537	0.673974	-1.3901	-0.569234	0.009506	0.010975	0.024915	0.016284	0	0.013766	0.014752	0	0.015268	0.017657	0.014165	0.01358	0.047	0.015904	0	0.032948
A0A0B6AB67	FAD dependent oxidoreductase family protein; BG04_961	0	0	0.384003	ON/OFF	-1.38081	ON/OFF	0.0016693	0	0.0043471	0	0	0	0.0050079	0	0	0	0.0024043	0	0.010637	0	0	0
A0A0B6ATN3	DUF1541 domain-containing protein; BG04_4239	0	0	0.397511	0.262581	-1.33093	-1.92917	0.0042648	0.0075373	0.0107288	0.0287047	0	0.0061759	0.0066185	0.01469	0	0.0079219	0.019065	0.0060925	0.0070288	0.021405	0.020362	0.044347
A0A0B6AVD3	Isoleucine--tRNA ligase (EC 6.1.1.5) (Isoleucyl-tRNA synthetase) (IleRS); ileS BG04_5198	0	0	0.411307	0.211746	-1.28171	-2.23959	0.0011071	0.000912267	0.00269167	0.0043083	0	0.0033213	0	0.0013167	0	0.0014201	0.0022785	0.0032765	0.00252	0	0.0036502	0.0092747
A0A0B6APX6	Phosphoribosylformylglycinamidine synthase subunit PurL (FGAM synthase) (EC 6.3.5.3) (Formylglycinamide ribonucleotide amidotransferase subunit II) (FGAR amidotransferase II) (FGAR-AT II) (Glutamine amidotransferase PurL) (Phosphoribosylformylglycinamidine synthase subunit II); purL BG04_2567	0	0	0.428465	0.258177	-1.22275	-1.95357	0.0016112	0.0006096	0.0037604	0.00236117	0	0.0015377	0.0032959	0.0018288	0	0	0.0047471	0.0030339	0.0035002	0.0035532	0.00169	0.0018403
A0A0B6AT27	Dihydropyrimidinase (EC 3.5.2.2); hydA BG04_1339	0	0	0.431526	0.726447	-1.21248	-0.46107	0.00140357	0.0155477	0.00325257	0.0214023	0.0042107	0	0	0.017273	0.01074	0.01863	0.0049818	0.0047759	0	0.027966	0.015962	0.020279
A0A0B6AE37	4-hydroxy-tetrahydrodipicolinate synthase (HTPA synthase) (EC 4.3.3.7); dapA BG04_4014	0	0	0.431534	0.419942	-1.21245	-1.25174	0.00112287	0.00307077	0.00260203	0.00731237	0.0033686	0	0	0.0092123	0	0	0.0039854	0.0038207	0	0.013424	0.0085131	0
A0A0B6ARS5	'Cold-shock' DNA-binding domain protein; BG04_4003	0	0	0.441249	0.299965	-1.18034	-1.73713	0.0173867	0.0926803	0.0394033	0.30897	0.015056	0	0.037104	0.020588	0.057603	0.19985	0	0	0.11821	0.22	0.43758	0.26933
A0A0B6AG31	Mandelate racemase/muconate lactonizing enzyme C-terminal domain-containing protein; BG04_582	0	0	0.452366	1.40922	-1.14444	0.494895	0.00193557	0.00815327	0.00427877	0.00578567	0.0026014	0	0.0032053	0.010671	0.0099523	0.0038365	0.0030778	0.0029505	0.006808	0.006911	0.0032871	0.0071589
A0A0B6A9K9	LysM domain protein; BG04_5496	0	0	0.455407	0.364581	-1.13477	-1.45569	0.002948	0.0121469	0.00647333	0.0333173	0.0026151	0.0030067	0.0032222	0.0071516	0.010005	0.019284	0.0061879	0.0029661	0.010266	0.024316	0.039653	0.035983
A0A0B6AE21	Uncharacterized protein; BG04_3342	0	0	0.460275	0.196717	-1.11943	-2.34581	0.0284603	0.0184597	0.0618333	0.0938387	0.03897	0.022403	0.024008	0.026643	0	0.028736	0.046106	0.088401	0.050993	0.12941	0.098484	0.053622
A0A0B6ASK0	Rhodanese-like domain protein; BG04_1837	0	0	0.461213	1.97866	-1.1165	0.984523	0.0361087	0.025249	0.0782907	0.0127607	0.038591	0.022185	0.04755	0	0.061518	0.014229	0.10273	0.043771	0.088371	0.012816	0.012191	0.013275
A0A0B6B003	Xylose isomerase-like TIM barrel domain-containing protein; BG04_4460	0	0	0.47355	1.56414	-1.07841	0.645371	0.0047465	0.0280373	0.0100232	0.0179251	0.0030861	0.0035483	0.0076051	0.025319	0.031485	0.027308	0.010954	0.0070007	0.012115	0.020497	0.0077992	0.025479
A0A0B6ARH9	Minor extracellular protease vpr; vpr BG04_4520	0	0	0.483148	0.321259	-1.04946	-1.63819	0.00310687	0.00828967	0.00643047	0.0258037	0.0049501	0.0028457	0.0015248	0.0067687	0.012625	0.0054753	0.0043924	0.0084217	0.0064773	0.019726	0.040657	0.017028
A0A0B6AHU0	Cold shock protein CspB; cspB BG04_3275	0	0	0.485759	1.22076	-1.04169	0.287785	1.2115	0.932753	2.49403	0.764073	1.0855	1.2304	1.3186	0.12543	2.515	0.15783	2.3152	2.3062	2.8607	0.56862	1.1977	0.5259
A0A0B6AVK4	UDP-N-acetylmuramoyl-tripeptide--D-alanyl-D-alanine ligase (EC 6.3.2.10) (D-alanyl-D-alanine-adding enzyme); murF BG04_2493	0	0	0.49451	0.690516	-1.01593	-0.534253	0.000887267	0.00591897	0.00179423	0.0085718	0	0	0.0026618	0.011816	0.0027549	0.003186	0.0025559	0	0.0028268	0.0086087	0.0081892	0.0089175
A0A0B6A925	Uncharacterized protein; BG04_6005	0	0	0.496148	0.0484129	-1.01116	-4.36846	0.00212763	0.00272913	0.0042883	0.056372	0	0.0063829	0	0	0	0.0081874	0.0065682	0.0062967	0	0.044246	0.05612	0.06875
A0A0B6AYJ6	YugN-like family protein; BG04_3671	0	0	0.500607	0.627341	-0.99825	-0.672679	0.079614	0.153703	0.159035	0.245007	0.058454	0.067208	0.11318	0.23979	0.15974	0.061578	0.13832	0.28415	0.054635	0.31059	0.13717	0.28726
A0A0B6AVW8	Gamma-glutamyl phosphate reductase (GPR) (EC 1.2.1.41) (Glutamate-5-semialdehyde dehydrogenase) (Glutamyl-gamma-semialdehyde dehydrogenase) (GSA dehydrogenase); proA BG04_2231	0	0	0.5044	0.26122	-0.987359	-1.93666	0.000985833	0.00220033	0.00195447	0.0084233	0	0	0.0029575	0	0.003061	0.00354	0	0.0027225	0.0031409	0.0095652	0.0090991	0.0066056
A0A0B6AL61	Phosphatidylglycerophosphatase A family protein; BG04_1968	0	0	0.504407	0.599355	-0.987339	-0.738517	0.00245867	0.017259	0.00487437	0.028796	0	0	0.007376	0	0.0076341	0.044143	0	0.0067898	0.0078333	0.023855	0.037822	0.024711
A0A0B6AHP9	Periplasmic binding family protein; BG04_5945	0	0	0.504409	0.297829	-0.987335	-1.74745	0.00130813	0.00290343	0.0025934	0.00974867	0	0	0.0039244	0.0087103	0	0	0	0.0036125	0.0041677	0	0.016098	0.013148
A0A0B6AKB9	Pantothenate synthetase (PS) (EC 6.3.2.1) (Pantoate--beta-alanine ligase) (Pantoate-activating enzyme); panC BG04_3685	0	0	0.504409	0.518841	-0.987335	-0.946635	0.00143207	0.00478553	0.0028391	0.0092235	0	0	0.0042962	0.0047678	0.0044465	0.0051423	0	0.0039548	0.0045625	0.0092632	0.0088118	0.0095955
A0A0B6ALL3	Nuclease SbcCD subunit C; BG04_2934	0	0	0.511637	0.633811	-0.966808	-0.657875	0.00324303	0.00123397	0.00633855	0.0019469	0.0035176	0.0040444	0.0021671	0.002405	0	0.0012969	0.014566	0.00099744	0.0034522	0.0058407	0	0
A0A0B6AT20	Hydroxymethylglutaryl-CoA lyase yngG (EC 4.1.3.4); yngG BG04_1325	0	0	0.512437	0.582532	-0.964552	-0.77959	0.0027392	0.007719	0.00534543	0.0132508	0	0	0.0082176	0.018239	0	0.004918	0.0078906	0.0037822	0.0043635	0.022148	0.0084274	0.0091769
A0A0B6ANL9	glucose 1-dehydrogenase [NAD(P)(+)] (EC 1.1.1.47); BG04_321	0	0	0.51562	3.84841	-0.95562	1.94426	0.00573163	0.0193703	0.011116	0.00503333	0.0077033	0	0.0094916	0.026334	0.014736	0.017041	0.018228	0	0.01512	0.010233	0.004867	0
A0A0B6AL66	4-hydroxy-tetrahydrodipicolinate synthase (EC 4.3.3.7); dapA BG04_5802	0	0	0.519914	0.709405	-0.943654	-0.495318	0.0337917	0.0308993	0.0649947	0.0435567	0.037307	0.038995	0.025073	0.041738	0.025951	0.025009	0.064202	0.073089	0.057693	0.045051	0.034285	0.051334
A0A0B6ACC0	peptidoglycan glycosyltransferase (EC 2.4.1.129); BG04_5503	0	0	0.520721	0.53361	-0.941418	-0.906142	0.0006848	0.00310807	0.0013151	0.0058246	0	0	0.0020544	0.0022799	0.0021263	0.004918	0.0039453	0	0	0.0088591	0.0063205	0.0022942
A0A0B6AH77	FAD dependent oxidoreductase family protein; BG04_1954	0	0	0.522741	0.548912	-0.935831	-0.865352	0.00364797	0.0214647	0.00697853	0.039104	0.0024597	0.0084842	0	0.02018	0.018821	0.025393	0.0029102	0.0083696	0.0096558	0.026139	0.040405	0.050768
A0A0B6AKQ8	UDP-N-acetylglucosamine 2-epimerase (non-hydrolyzing) (EC 5.1.3.14); BG04_3438	0	0	0.530978	ON/OFF	-0.913276	ON/OFF	0.00612317	0.00338833	0.0115319	0	0.002657	0.0091648	0.0065477	0	0.010165	0	0.012574	0.015068	0.0069536	0	0	0
A0A0B6ATT2	Type VII secretion protein EssC; essC BG04_2641	0	0	0.546911	0.532509	-0.870621	-0.909123	0.000987777	0.00093459	0.0018061	0.00175507	0.00066603	0.0022973	0	0.0018215	0	0.00098227	0.003152	0.0022663	0	0.0044236	0.00084161	0
A0A0B6ARV8	Acetyltransferase domain protein; BG04_4970	0	0	0.547568	1.92007	-0.868891	0.941158	0.0156566	0.00508933	0.028593	0.0026506	0.017959	0.0068828	0.022128	0	0.015268	0	0.02833	0.033949	0.0235	0.0079518	0	0
A0A0B6ATV6	B3/4 domain protein; BG04_2730	0	0	0.548283	0.889529	-0.867007	-0.168886	0.0130343	0.0107303	0.023773	0.0120629	0.022482	0	0.016621	0.012297	0	0.019894	0.0266	0.0153	0.029419	0.011946	0.0056818	0.018561
A0A0B6AHD3	Neutral zinc metallopeptidase family protein; BG04_3675	0	0	0.550937	0.788689	-0.860041	-0.342472	0.00475833	0.0182981	0.0086368	0.0232007	0.0088331	0	0.0054419	0.036235	0.0056323	0.013027	0.020901	0.0050094	0	0.023467	0.027904	0.018231
A0A0B6AVB3	Uncharacterized protein; BG04_1453	0	0	0.555329	1.03034	-0.848586	0.0431158	0.0443397	0.0464167	0.079844	0.04505	0.0514	0.039398	0.042221	0.070283	0.043699	0.025268	0.081083	0.13603	0.022419	0.068276	0.043299	0.023575
A0A0B6AQ30	Uncharacterized protein; BG04_5159	0	0	0.557272	5.0198	-0.843547	2.32763	0.00713523	0.0140682	0.0128039	0.00280253	0.0063295	0.0072773	0.0077989	0.0086548	0.024215	0.0093347	0.0074886	0.014358	0.016565	0.0084076	0	0
A0A0B6A6C4	Small, acid-soluble spore s, alpha/beta type family protein; BG04_675	0	0	0.563089	0.61315	-0.828565	-0.705689	0.0324703	0.234323	0.0576647	0.382163	0.028804	0.033117	0.03549	0.23632	0.27549	0.19116	0.051118	0.06534	0.056536	0.2487	0.60054	0.29725
A0A0B6AK57	Intracellular protease, PfpI family protein; BG04_2621	0	0	0.566192	1.5845	-0.820636	0.664028	0.039698	0.0956067	0.070114	0.0603387	0.028555	0.013133	0.077406	0.10152	0	0.1853	0.074326	0.038866	0.09715	0.068276	0.057732	0.055008
A0A0B6AUQ8	Nitroreductase family protein; BG04_5468	0	0	0.569028	1.07675	-0.813428	0.106687	0.0052104	0.00437887	0.00915667	0.00406673	0.004622	0.0053142	0.005695	0.0063201	0	0.0068165	0.010937	0.010485	0.006048	0	0.0058404	0.0063598
A0A0B6ALC9	NAD(P)-binding family protein; BG04_1271	0	0	0.570847	1.75945	-0.808824	0.815126	0.00355267	0.00704273	0.0062235	0.0040028	0.0030765	0	0.0075815	0.0042068	0.0078468	0.0090746	0.00364	0.006979	0.0080515	0	0.0077751	0.0042333
A0A0B6AAP6	Pyridoxal phosphate-dependent enzyme, D-cysteine deulfhydrase family protein; BG04_827	0	0	0.571558	1.81778	-0.807028	0.862174	0.00571787	0.0221297	0.010004	0.012174	0.0060226	0	0.011131	0.028823	0.015361	0.022205	0.014251	0	0.015761	0.012	0.0038051	0.020717
A0A0B6AQW6	Polysaccharide biosynthesis family protein; BG04_2688	0	0	0.575824	0.347967	-0.796301	-1.52298	0.00646017	0.0064259	0.011219	0.018467	0.013738	0	0.0056425	0.012524	0	0.0067537	0.021672	0	0.011985	0.036498	0	0.018903
A0A0B6AKN4	NTP pyrophosphohydrolase MazG-like domain-containing protein; BG04_3677	0	0	0.581815	0.737508	-0.781368	-0.439269	0.019849	0.02087	0.0341157	0.028298	0.02735	0.020964	0.011233	0.012466	0.023253	0.026891	0.032359	0.01034	0.059648	0.02422	0.02304	0.037634
A0A0B6ABQ0	Precorrin-3B C17-methyltransferase (EC 2.1.1.131); cobJ BG04_5075	0	0	0.584991	ON/OFF	-0.773514	ON/OFF	0.00131867	0	0.00225417	0	0.0018402	0.0021158	0	0	0	0	0.0043545	0	0.002408	0	0	0
A0A0B6AMI7	Probable tRNA sulfurtransferase (EC 2.8.1.4) (Sulfur carrier protein ThiS sulfurtransferase) (Thiamine biosynthesis protein ThiI) (tRNA 4-thiouridine synthase); thiI BG04_1794	0	0	0.586684	0.275819	-0.769345	-1.85821	0.00290283	0.0020964	0.00494787	0.00760063	0	0.0056702	0.0030383	0	0.0062892	0	0	0.0083904	0.0064532	0.0032754	0.0093475	0.010179
A0A0B6AJX1	Ribonuclease PH (RNase PH) (EC 2.7.7.56) (tRNA nucleotidyltransferase); rph BG04_1695	0	0	0.592895	1.34796	-0.75415	0.430775	0.00287133	0.016765	0.0048429	0.0124373	0.004007	0.004607	0	0.016437	0.01022	0.023638	0.0047407	0.0045448	0.0052432	0.010645	0.010126	0.016541
A0A0B6AR42	Cold shock protein CspC; cspC BG04_4105	0	0	0.595032	ON/OFF	-0.748961	ON/OFF	0.0112027	0	0.018827	0	0.015056	0	0.018552	0	0	0	0	0.017077	0.039404	0	0	0
A0A0B6AL84	Isopentenyl-diphosphate delta-isomerase (IPP isomerase) (EC 5.3.3.2) (Isopentenyl diphosphate:dimethylallyl diphosphate isomerase) (Isopentenyl pyrophosphate isomerase) (Type 2 isopentenyl diphosphate isomerase) (IDI-2); fni BG04_1261	0	0	0.595803	1.94525	-0.747093	0.959953	0.00625957	0.0171429	0.0105061	0.00881273	0.0085176	0.0032644	0.0069967	0.031059	0.0036208	0.016749	0.013437	0.0032203	0.014861	0.0075429	0.0071753	0.01172
A0A0B6AM77	RNA polymerase sigma-B factor; sigB BG04_2508	0	0	0.59946	ON/OFF	-0.738265	ON/OFF	0.004638	0	0.00773697	0	0	0	0.013914	0	0	0	0.01336	0	0.0098509	0	0	0
A0A0B6AEQ0	YmdB-like family protein; BG04_1034	0	0	0.607073	2.19364	-0.720058	1.13333	0.012785	0.0109265	0.0210601	0.004981	0.01125	0.008623	0.018482	0.0051276	0	0.027652	0.0088732	0.029773	0.024534	0.014943	0	0
A0A0B6AYA9	DUF1811 family protein; BG04_2689	0	0	0.609702	0.33906	-0.713825	-1.56039	0.0180953	0.004355	0.029679	0.0128443	0.009555	0.032958	0.011773	0.013065	0	0	0.056524	0.032513	0	0.025385	0	0.013148
A0A0B6AVV6	Manganese containing catalase family protein; BG04_166	0	0	0.610652	0.797096	-0.711578	-0.327174	0.0181887	0.046044	0.0297857	0.0577647	0.010516	0.018136	0.025914	0.050326	0.033526	0.05428	0.031103	0.023854	0.0344	0.062857	0.059794	0.050643
A0A0B6AKB6	3-dehydroquinate synthase (DHQS) (EC 4.2.3.4); aroB BG04_1243	0	0	0.612995	ON/OFF	-0.706053	ON/OFF	0.00211583	0	0.00345163	0	0	0.0063475	0	0	0	0	0	0.0031309	0.007224	0	0	0
A0A0B6AMW4	Small, acid-soluble spore protein 1; BG04_696	0	0	0.615619	0.615947	-0.699891	-0.699123	0.0107157	0.0654213	0.0174063	0.106213	0.014402	0	0.017745	0.059079	0.073465	0.06372	0.017039	0.016335	0.018845	0.057391	0.18198	0.079267
A0A0B6AJ00	DJ-1/PfpI family protein; BG04_5509	0	0	0.623803	1.52256	-0.680837	0.606501	0.00449633	0.0061714	0.00720793	0.0040533	0.013489	0	0	0.0061485	0.0057342	0.0066315	0.01064	0.0051	0.0058838	0.0059728	0	0.0061871
A0A0B6AJY5	STAS domain protein; BG04_503	0	0	0.629494	0.784199	-0.667736	-0.350708	0.0119906	0.0148462	0.019048	0.0189317	0.010724	0.016439	0.0088088	0.0097756	0.013676	0.021087	0.016917	0.012163	0.028064	0.028489	0.01355	0.014756
A0A0B6A7Z9	Isochorismatase family protein; BG04_4991	0	0	0.631919	0.204942	-0.662189	-2.28672	0.0114893	0.00232277	0.0181817	0.0113338	0.010192	0.011718	0.012558	0.0069683	0	0	0.018088	0.02312	0.013337	0.013538	0.0064394	0.014024
A0A0B6AWX0	Uncharacterized protein; BG04_2976	0	0	0.636279	1.42892	-0.652269	0.514928	0.0184143	0.0383213	0.0289407	0.0268183	0.011973	0.013766	0.029504	0.049114	0.030536	0.035314	0.02833	0.027159	0.031333	0.015904	0.015129	0.049422
A0A0B6A7A6	Ferredoxin--NADP reductase (FNR) (Fd-NADP(+) reductase) (EC 1.18.1.2); yumC BG04_1955	0	0	0.639543	0.904844	-0.644887	-0.14426	0.014582	0.0095461	0.0228007	0.01055	0.015056	0.013849	0.014841	0.0082352	0.011521	0.0088821	0.021376	0.027324	0.019702	0.004	0.01522	0.01243
A0A0B6AGR0	DinB-like domain-containing protein; BG04_2622	0	0	0.642529	1.66018	-0.638167	0.731339	0.0411533	0.0226493	0.064049	0.0136427	0.036805	0.056422	0.030233	0.025163	0.015645	0.02714	0.065317	0.062617	0.064213	0.016296	0.0077511	0.016881
A0A0B6AUB3	Nucleoside recognition family protein; BG04_421	0	0	0.64747	ON/OFF	-0.627115	ON/OFF	0.00327277	0	0.0050547	0.0027685	0.0021279	0.0024466	0.0052438	0	0	0	0.0075527	0.004827	0.0027844	0	0.0053776	0.0029279
A0A0B6AL16	Electron transfer flavoprotein subunit beta (Electron transfer flavoprotein small subunit); BG04_1722	0	0	0.651896	1.49301	-0.617287	0.578226	0.083447	0.12285	0.128007	0.0822833	0.116	0.053348	0.080993	0.11103	0.10355	0.15397	0.14182	0.13595	0.10625	0.092451	0.058631	0.095768
A0A0B6ALA9	DUF975 family protein; BG04_436	0	0	0.655805	1.09581	-0.608662	0.132002	0.0083567	0.0576993	0.0127427	0.0526543	0.0092011	0.015869	0	0.08178	0.023468	0.06785	0.021772	0.010436	0.00602	0.055	0.05232	0.050643
A0A0B6AKQ4	MaoC like domain protein; BG04_1758	0	0	0.656915	1.70368	-0.60622	0.768651	0.00516633	0.0141722	0.00786453	0.0083186	0	0	0.015499	0.0172	0.016041	0.0092756	0	0.0071336	0.01646	0.0083544	0.0079473	0.0086541
A0A0B6AX51	Glutamate dehydrogenase; BG04_4022	0	0	0.659591	1.01731	-0.600356	0.0247578	0.00404263	0.0039496	0.006129	0.0038824	0.0043205	0.0024838	0.0053236	0.0059079	0.0027549	0.003186	0.0025559	0.0073507	0.0084804	0	0.0027297	0.0089175
A0A0B6AS10	Threonine synthase (EC 4.2.3.1); thrC BG04_1964	0	0	0.659663	1.52526	-0.6002	0.60906	0.0271873	0.0280623	0.041214	0.0183983	0.028071	0.02582	0.027671	0.030708	0.028639	0.02484	0.046497	0.047759	0.029386	0.014915	0.02483	0.01545
A0A0B6AE13	Multifunctional fusion protein [Includes: Peptide methionine sulfoxide reductase MsrA (Protein-methionine-S-oxide reductase) (EC 1.8.4.11) (Peptide-methionine (S)-S-oxide reductase) (Peptide Met(O) reductase); Peptide methionine sulfoxide reductase MsrB (EC 1.8.4.12) (Peptide-methionine (R)-S-oxide reductase)]; msrA msrB BG04_3517	0	0	0.660296	1.73076	-0.598815	0.791404	0.0082769	0.0071088	0.0125351	0.00410733	0.0062108	0.0071409	0.011479	0.0042463	0.0079204	0.0091597	0.01837	0.0070444	0.012191	0.004125	0.003924	0.004273
A0A0B6AGA9	Putative replication protein; BG04_6022	0	0	0.663538	0.743476	-0.59175	-0.427642	0.011267	0.0103642	0.0169802	0.0139402	0.01815	0.015651	0	0.018614	0.0057866	0.006692	0.016106	0.0051466	0.029688	0.02411	0.011467	0.0062436
A0A0B6AKT0	Phosphopentomutase (EC 5.4.2.7) (Phosphodeoxyribomutase); deoB BG04_1313	0	0	0.664592	1.24793	-0.58946	0.319533	0.0191103	0.0417357	0.028755	0.033444	0.015171	0.020351	0.021809	0.038033	0.038695	0.048479	0.026925	0.022944	0.036396	0.033588	0.031951	0.034793
A0A0B6AMC3	CbiX family protein; BG04_1915	0	0	0.665327	ON/OFF	-0.587865	ON/OFF	0.0041985	0	0.00631043	0	0.0077939	0	0.0048016	0	0	0	0.013832	0	0.0050993	0	0	0
A0A0B6AV11	ATP phosphoribosyltransferase regulatory subunit; hisZ BG04_2064	0	0	0.6659	0.471559	-0.586623	-1.08449	0.00224783	0.00120347	0.00337563	0.0025521	0	0.0032551	0.0034884	0	0.0036104	0	0	0.0064223	0.0037046	0.0037607	0	0.0038956
A0A0B6AKJ9	Peptidase M20 domain-containing protein 2; BG04_2626	0	0	0.666701	1.37009	-0.584888	0.454267	0.00757063	0.0248187	0.0113554	0.0181147	0.007644	0.0087888	0.0062791	0.024389	0.016247	0.03382	0.012059	0.0086701	0.013337	0.016923	0.012879	0.024542
A0A0B6A9E4	YtxH-like family protein; BG04_1811	0	0	0.667062	0.40392	-0.584108	-1.30786	0.0268243	0.0094699	0.0402127	0.023445	0.032905	0.015133	0.032435	0.0089987	0	0.019411	0.015572	0.044786	0.06028	0.017483	0.016631	0.036221
A0A0B6APL9	Copper chaperone CopZ; copZ BG04_4236	0	0	0.668447	0.48808	-0.581115	-1.03481	0.0396797	0.0252973	0.059361	0.0518303	0.014614	0.050406	0.054019	0.019983	0.055909	0	0.051869	0.049725	0.076489	0.058235	0.036932	0.060324
A0A0B6AIV7	Dicarboxylate symporter family protein; BG04_960	0	0	0.671071	ON/OFF	-0.575462	ON/OFF	0.00191967	0	0.0028606	0.0010184	0	0.0027799	0.0029791	0	0	0	0.0085818	0	0	0	0.0030552	0
A0A0B6AJJ7	Thioredoxin family protein; BG04_1819	0	0	0.671762	1.72567	-0.573977	0.787155	0.0278593	0.0429427	0.041472	0.0248847	0.028392	0.043525	0.011661	0.064705	0.036208	0.027915	0.033592	0.053672	0.037152	0.037714	0.023918	0.013022
A0A0B6AS20	Histidinol-phosphatase (HolPase) (EC 3.1.3.15); BG04_3392	0	0	0.672617	ON/OFF	-0.572142	ON/OFF	0.0053302	0.0053018	0.00792457	0	0.011335	0	0.0046556	0.010333	0	0.0055724	0.0089407	0	0.014833	0	0	0
A0A0B6AQ41	Diacylglycerol kinase (EC 2.7.1.107); dagK BG04_2585	0	0	0.676513	0.659617	-0.563809	-0.6003	0.0096842	0.0103751	0.0143149	0.015729	0.0064111	0.014742	0.0078995	0.0087665	0.0081759	0.014183	0.0037926	0.018179	0.020973	0.017032	0.0081011	0.022054
A0A0B6ARV0	Putative acetyltransferase/acyltransferase; BG04_1849	0	0	0.678317	1.06893	-0.559967	0.0961708	0.0078546	0.010585	0.0115795	0.00990243	0.017035	0.0065288	0	0.0077646	0.0072415	0.016749	0.013437	0.0064406	0.014861	0.0075429	0.014351	0.0078134
A0A0B6AI71	5'-methylthioadenosine/S-adenosylhomocysteine nucleosidase (MTA/SAH nucleosidase) (MTAN) (EC 3.2.2.9) (5'-deoxyadenosine nucleosidase) (DOA nucleosidase) (dAdo nucleosidase) (5'-methylthioadenosine nucleosidase) (MTA nucleosidase) (S-adenosylhomocysteine nucleosidase) (AdoHcy nucleosidase) (SAH nucleosidase) (SRH nucleosidase); mtnN BG04_1588	0	0	0.682181	0.926255	-0.551774	-0.110519	0.0240327	0.0282647	0.0352292	0.030515	0.025811	0.019784	0.026503	0.029411	0.010972	0.044411	0.050896	0.0097585	0.045033	0.034286	0.021743	0.035516
A0A0B6AJM8	Peptidase M20/M25/M40 family protein; BG04_2619	0	0	0.683804	ON/OFF	-0.548345	ON/OFF	0.0036173	0	0.00528997	0	0.0078452	0.0030067	0	0	0	0	0.003094	0.0059321	0.0068438	0	0	0
A0A0B6AP36	Uncharacterized protein; BG04_969	0	0	0.685366	0.540733	-0.545053	-0.887011	0.0058345	0.0074477	0.00851297	0.0137733	0.0051756	0.0059507	0.0063772	0.0070771	0	0.015266	0.0061235	0.0058704	0.013545	0.006875	0.01308	0.021365
A0A0B6A993	Pyridoxal 5'-phosphate synthase subunit PdxS (PLP synthase subunit PdxS) (EC 4.3.3.6) (Pdx1); pdxS BG04_5940	0	0	0.685371	1.04102	-0.545042	0.0580038	0.0038103	0.0140379	0.00555947	0.0134847	0.00338	0.0038862	0.0041647	0.0092436	0.012931	0.019939	0.003999	0.0038337	0.0088457	0.017959	0.008542	0.013953
A0A0B6AQ65	Aldose 1-epimerase (EC 5.1.3.3); BG04_4186	0	0	0.689976	1.58392	-0.535381	0.663496	0.0134274	0.0218353	0.0194607	0.0137857	0.019818	0.0065102	0.013954	0.019356	0.025273	0.020877	0.020098	0.016056	0.022228	0.015043	0.010732	0.015582
A0A0B6AUX7	tRNA uridine 5-carboxymethylaminomethyl modification enzyme MnmG (Glucose-inhibited division protein A); gidA mnmG BG04_2271	0	0	0.690441	0.349834	-0.53441	-1.51526	0.0462183	0.0126058	0.0669403	0.0360337	0.041076	0.05086	0.046719	0.0043205	0.024177	0.0093199	0.046729	0.073468	0.080624	0.018887	0.047911	0.041303
A0A0B6AU07	Amidohydrolase family protein; BG04_2885	0	0	0.691371	1.07179	-0.532468	0.100028	0.0123656	0.0012152	0.0178857	0.0011338	0.0098878	0.0028421	0.024367	0	0	0.0036456	0.014623	0.019626	0.019408	0	0	0.0034014
A0A0B6AT80	Cold shock protein CspB; cspB BG04_109	0	0	0.69411	0.863303	-0.526764	-0.212062	1.65133	1.37182	2.37907	1.58903	2.1098	1.0547	1.7895	0.71076	2.593	0.81169	2.261	2.1155	2.7607	1.4825	1.6227	1.6619
A0A0B6AVB0	Protein translocase subunit SecY; secY BG04_2430	0	0	0.698234	0.517476	-0.518218	-0.950435	0.0031967	0.00845027	0.00457827	0.0163298	0.006933	0.0026571	0	0.01264	0.0058943	0.0068165	0.0054684	0.0052424	0.003024	0.0092093	0.017521	0.022259
A0A0B6ADK2	Type III pantothenate kinase (EC 2.7.1.33) (PanK-III) (Pantothenic acid kinase); coaX BG04_2366	0	0	0.701158	1.754	-0.512188	0.810653	0.0152757	0.0180811	0.0217863	0.0103085	0.003897	0.017922	0.024008	0.021315	0.0099393	0.022989	0.018442	0.02652	0.020397	0.010353	0.0098484	0.010724
A0A0B6AHU7	uroporphyrinogen-III C-methyltransferase (EC 2.1.1.107); cobA BG04_5065	0	0	0.704894	1.3211	-0.504521	0.401735	0.0144217	0.015725	0.0204593	0.011903	0.015527	0.013389	0.014349	0.015924	0.019801	0.01145	0.01837	0.017611	0.025397	0.010312	0.014715	0.010682
A0A0B6AI48	Inosine-uridine preferring nucleoside hydrolase family protein; BG04_3895	0	0	0.705589	ON/OFF	-0.503099	ON/OFF	0.0082426	0	0.0116819	0	0.009555	0.007324	0.0078488	0	0	0	0.0075366	0.010838	0.016671	0	0	0
A0A0B6AD38	Phosphocarrier protein HPr; ptsH BG04_3597	0	0	0.708152	2.22703	-0.49787	1.15512	2.1808	1.40843	3.07957	0.632427	2.8231	1.2983	2.421	0.63308	2.6929	0.89932	2.9259	2.3823	3.9305	0.705	0.57076	0.62152
A0A0B6AMY2	FMN dependent NADH:quinone oxidoreductase (EC 1.6.5.-) (Azo-dye reductase) (FMN-dependent NADH-azo compound oxidoreductase) (FMN-dependent NADH-azoreductase) (EC 1.7.1.17); azoR2 azoR BG04_295	0	0	0.713307	ON/OFF	-0.487405	ON/OFF	0.00651463	0	0.009133	0.0019837	0.014129	0.0054149	0	0	0	0	0.016716	0.010683	0	0	0.0059511	0
A0A0B6AXP6	Winged helix DNA-binding domain protein; BG04_4976	0	0	0.714288	1.52254	-0.485423	0.606482	0.007981	0.00909247	0.0111734	0.0059719	0	0.007617	0.016326	0.0090587	0.0084484	0.0097703	0	0.0075141	0.026006	0.0088	0	0.0091157
A0A0B6A8U3	Group 1 truncated hemoglobin; BG04_4790	0	0	0.715447	1.02512	-0.483082	0.0357968	0.0188981	0.044912	0.0264143	0.0438113	0.016562	0.0095212	0.030611	0.045294	0.052803	0.036639	0.029393	0.028178	0.021672	0.044	0.041856	0.045578
A0A0B6AF57	Transcription termination factor Rho (EC 3.6.4.-) (ATP-dependent helicase Rho); rho BG04_2166	0	0	0.717667	0.483132	-0.478613	-1.04951	0.00600097	0.00199257	0.00836177	0.00412427	0.0070311	0.008084	0.0028878	0	0.0059777	0	0.0083187	0.010633	0.0061336	0	0.005923	0.0064498
A0A0B6APP5	DNA-binding response regulator; BG04_4356	0	0	0.724746	0.68553	-0.464454	-0.544708	0.0079586	0.00811067	0.0109812	0.0118312	0.013309	0.0051006	0.0054662	0.012132	0.0056574	0.0065426	0.010497	0.0050317	0.017415	0.017679	0.0056057	0.012209
A0A0B6AB14	Large ribosomal subunit protein bL12; rplL BG04_2400	0	0	0.72686	1.27581	-0.46025	0.351413	3.49637	4.2231	4.81023	3.31013	3.5691	3.2467	3.6733	2.1515	7.8676	2.6502	4.84	5.4947	4.096	3.938	4.1123	1.8801
A0A0B6AXV6	Peptide chain release factor 2 (RF-2); prfB BG04_2089	0	0	0.729536	0.830095	-0.454948	-0.268651	0.00546843	0.00557307	0.00749577	0.00671377	0.0091447	0.0035047	0.0037559	0.0083363	0.0038873	0.0044956	0.0036065	0.0069148	0.011966	0.0040491	0.0077035	0.0083887
A0A0B6AP97	UDP-N-acetylenolpyruvoylglucosamine reductase (EC 1.3.1.98) (UDP-N-acetylmuramate dehydrogenase); murB BG04_1194	0	0	0.730803	0.985412	-0.452446	-0.0212004	0.0187897	0.0244987	0.025711	0.0248613	0.016507	0.011387	0.028475	0.022572	0.016841	0.034083	0.01953	0.018723	0.03888	0.021927	0.020858	0.031799
A0A0B6AWZ1	Serine--tRNA ligase (EC 6.1.1.11) (Seryl-tRNA synthetase) (SerRS) (Seryl-tRNA(Ser/Sec) synthetase); serS BG04_2293	0	0	0.733613	0.618681	-0.44691	-0.692732	0.017683	0.0127527	0.024104	0.0206127	0.016367	0.010753	0.025929	0.015986	0.011927	0.010345	0.022131	0.031824	0.018357	0.018635	0.020682	0.022521
A0A0B6AIB9	D-ala D-ala ligase family protein; BG04_1208	0	0	0.733641	0.487932	-0.446853	-1.03525	0.0295807	0.032378	0.0403203	0.0663577	0.028708	0.035546	0.024488	0.045294	0.022529	0.029311	0.036577	0.052598	0.031786	0.099733	0.044646	0.054694
A0A0B6AKZ4	Helix-turn-helix family protein; BG04_1039	0	0	0.737218	2.72776	-0.439837	1.44772	0.00998193	0.0109325	0.01354	0.00400787	0.015335	0.0070527	0.0075581	0.0041939	0.019557	0.0090466	0.018144	0.010436	0.01204	0.0081481	0.0038755	0
A0A0B6AN17	Heme biosynthesis protein HemY; BG04_4860	0	0	0.737281	1.26503	-0.439713	0.339167	0.0146613	0.0226187	0.0198857	0.01788	0.020075	0.011541	0.012368	0.027451	0.025601	0.014804	0.023752	0.02277	0.013135	0.013333	0.012684	0.027623
A0A0B6AI58	Malonate-semialdehyde dehydrogenase (MSA dehydrogenase) (EC 1.2.1.27) (Methylmalonate semialdehyde dehydrogenase) (MMSA dehydrogenase) (MSDH); mmsA iolA BG04_1335	0	0	0.741751	0.751836	-0.430993	-0.411511	0.0234843	0.038298	0.0316607	0.0509393	0.024386	0.021028	0.025039	0.050018	0.025915	0.038961	0.028852	0.036879	0.029251	0.062086	0.048789	0.041943
A0A0B6A7E9	Amino acid carrier family protein; agcS BG04_898	0	0	0.742148	1.26185	-0.430221	0.335545	0.00373733	0.00584663	0.00503583	0.00463337	0.0062498	0.0023953	0.0025669	0.011395	0	0.0061449	0.0049296	0.0047258	0.0054521	0.0055346	0.0026324	0.0057331
A0A0B6AHJ5	UDP-glucose 4-epimerase (EC 5.1.3.2); galE BG04_3328	0	0	0.74362	1.77682	-0.427362	0.8293	0.0596993	0.084408	0.080282	0.047505	0.057916	0.038552	0.08263	0.11254	0.077746	0.062938	0.068523	0.072605	0.099718	0.052638	0.026962	0.062915
A0A0B6AJV5	Riboflavin biosynthesis protein RibBA [Includes: 3,4-dihydroxy-2-butanone 4-phosphate synthase (DHBP synthase) (EC 4.1.99.12); GTP cyclohydrolase-2 (EC 3.5.4.25) (GTP cyclohydrolase II)]; ribA ribBA BG04_3592	0	0	0.747066	1.0377	-0.420692	0.0533843	0.00814643	0.00343547	0.0109046	0.00331067	0.012515	0.0057559	0.0061684	0.0034227	0.0031921	0.0036916	0.014807	0.011356	0.0065507	0.0033249	0.0031629	0.0034442
A0A0B6AFS9	Arginase (EC 3.5.3.1); rocF BG04_816	0	0	0.748204	1.80681	-0.418496	0.853446	0.218017	0.643303	0.291387	0.356043	0.24594	0.13374	0.27437	0.79075	0.55098	0.58818	0.37748	0.24879	0.24789	0.33552	0.29817	0.43444
A0A0B6AL39	Putative plasmid stability protein; BG04_5842	0	0	0.75225	ON/OFF	-0.410715	ON/OFF	0.00600627	0	0.0079844	0	0.0038368	0	0.014182	0	0	0	0.0045394	0.0043518	0.015062	0	0	0
A0A0B6AN70	Probable transaldolase (EC 2.2.1.2); fsa tal BG04_4183	0	0	0.75252	1.99533	-0.410199	0.996627	0.0240907	0.0434403	0.0320133	0.021771	0.040286	0.01544	0.016546	0.048966	0.028542	0.052813	0.037072	0.035539	0.023429	0.011892	0.022625	0.030796
A0A0B6AS79	Queuine tRNA-ribosyltransferase (EC 2.4.2.29) (Guanine insertion enzyme) (tRNA-guanine transglycosylase); tgt BG04_1632	0	0	0.75548	0.2081	-0.404534	-2.26465	0.0087954	0.00240353	0.0116421	0.0115499	0.0078659	0.012059	0.0064613	0	0.0033437	0.0038669	0.0093064	0.011896	0.013724	0.0069657	0.013253	0.014431
A0A0B6AK36	Histidine--tRNA ligase (EC 6.1.1.21) (Histidyl-tRNA synthetase) (HisRS); hisS BG04_1619	0	0	0.759021	0.48765	-0.397788	-1.03608	0.0257607	0.00862263	0.0339393	0.017682	0.021193	0.027074	0.029015	0.0064399	0.009009	0.010419	0.02786	0.040063	0.033895	0.012512	0.017853	0.022681
A0A0B6AHJ7	UDP-N-acetylglucosamine 1-carboxyvinyltransferase (EC 2.5.1.7) (Enoylpyruvate transferase) (UDP-N-acetylglucosamine enolpyruvyl transferase) (EPT); murA BG04_2167	0	0	0.760309	0.163365	-0.395343	-2.61383	0.00357097	0.000986967	0.00469673	0.0060415	0.0023218	0.0026695	0.0057216	0	0.0029609	0	0.002747	0.0052669	0.0060763	0	0.011735	0.0063895
A0A0B6AKL2	Amidase, hydantoinase/carbamoylase family protein; BG04_5114	0	0	0.761892	0.867828	-0.392342	-0.204518	0.0179657	0.0231427	0.0235803	0.0266673	0.019343	0.016679	0.017875	0.026449	0.021584	0.021395	0.017164	0.021939	0.031638	0.035328	0.021386	0.023288
A0A0B6AX60	DNA-binding protein HU; hup BG04_5764	0	0	0.762488	ON/OFF	-0.391213	ON/OFF	0.0166787	0.0154933	0.021874	0	0.011041	0.02539	0.013605	0.030196	0	0.016284	0.026127	0.025047	0.014448	0	0	0
A0A0B6AHI6	Uncharacterized protein; BG04_1097	0	0	0.762496	0.456361	-0.391198	-1.13175	0.012509	0.0113657	0.0164053	0.024905	0.008281	0.019042	0.010204	0.011323	0.010561	0.012213	0.019595	0.018785	0.010836	0.011	0.05232	0.011395
K22E_HUMAN	contamination	0	0	0.762703	1.05627	-0.390806	0.0789846	0.056692	0.0961153	0.0743303	0.0909947	0.026191	0.031885	0.112	0.080054	0.062872	0.14542	0.03281	0.061161	0.12902	0.085953	0.066191	0.12084
A0A0B6AJC5	PrkA AAA domain-containing protein; BG04_2735	0	0	0.763035	1.01034	-0.390179	0.0148458	0.169857	0.115848	0.222607	0.114662	0.13071	0.21004	0.16882	0.077523	0.1446	0.12542	0.17514	0.22685	0.26583	0.037655	0.13731	0.16902
A0A0B6AKS9	Homoserine dehydrogenase (EC 1.1.1.3); BG04_1965	0	0	0.76421	ON/OFF	-0.387958	ON/OFF	0.000765	0	0.00100103	0.00298593	0.002295	0	0	0	0	0	0	0	0.0030031	0	0.0057999	0.0031579
A0A0B6AQR3	Mini-ribonuclease 3 (Mini-3) (Mini-RNase 3) (EC 3.1.26.-) (Mini-RNase III) (Mini-III); mrnC BG04_2390	0	0	0.767401	1.19954	-0.381947	0.26248	0.0153443	0.0260587	0.0199951	0.0217239	0.021143	0.016206	0.0086838	0.009637	0.026963	0.041576	0.0083383	0.023981	0.027666	0.0093617	0.026717	0.029093
A0A0B6ANM9	Replication termination protein (Replication terminator protein); rtp BG04_4318	0	0	0.767979	3.91592	-0.380861	1.96935	0.0145422	0.068864	0.0189357	0.0175857	0.015773	0.018136	0.0097176	0.043137	0.070404	0.093051	0.009331	0.026836	0.02064	0.041905	0	0.010852
K1C10_HUMAN	contamination	0	0	0.773021	0.912762	-0.371421	-0.131689	0.0941513	0.164617	0.121797	0.18035	0.058652	0.075142	0.14866	0.14207	0.13677	0.21501	0.07534	0.11024	0.17981	0.19589	0.13764	0.20752
A0A0B6AI04	16S rRNA (Guanine(966)-N(2))-methyltransferase RsmD (EC 2.1.1.171); rsmD BG04_1219	0	0	0.773882	0.525502	-0.369814	-0.928232	0.00823093	0.00498123	0.0106359	0.009479	0.0052578	0	0.019435	0.0071895	0	0.0077542	0.0062207	0.011927	0.01376	0.013968	0	0.014469
A0A0B6AVJ2	Molybdenum cofactor biosynthesis protein B; moaB BG04_712	0	0	0.774164	1.40304	-0.369289	0.488552	0.0109389	0.010717	0.01413	0.00763843	0.011691	0.0067208	0.014405	0	0.014909	0.017242	0.013832	0.01326	0.015298	0.015529	0.0073863	0
A0A0B6AW21	Dihydroorotate dehydrogenase B (NAD(+)), electron transfer subunit (Dihydroorotate oxidase B, electron transfer subunit); pyrK BG04_1170	0	0	0.774171	2.06558	-0.369276	1.04655	0.00723587	0.00366323	0.0093466	0.00177347	0.0077333	0.0044457	0.0095286	0.0052872	0	0.0057025	0.0091495	0.0087713	0.010119	0	0	0.0053204
A0A0B6A730	Cof-like hydrolase family protein; BG04_4272	0	0	0.774732	1.18785	-0.368231	0.24835	0.0127894	0.0169427	0.0165082	0.0142633	0.023945	0.0045885	0.0098347	0.027285	0	0.023543	0.018887	0.0045265	0.026111	0.031807	0	0.010983
A0A0B6AIU9	ESAT-6-like protein; BG04_2638	0	0	0.774819	1.35776	-0.368069	0.441224	0.15383	0.159337	0.198537	0.117353	0.14342	0.14135	0.17672	0.1681	0.14371	0.1662	0.18181	0.18591	0.22789	0.081649	0.12945	0.14096
A0A0B6ASC2	Cell division protein FtsZ; ftsZ BG04_2801	0	0	0.775171	1.33726	-0.367414	0.419282	0.0112839	0.0053482	0.0145567	0.00399937	0.0089257	0.010262	0.014664	0.0040683	0.0075884	0.0043879	0.01408	0.010124	0.019466	0.0079042	0	0.0040939
A0A0B6AVB7	Hydroxyethylthiazole kinase (EC 2.7.1.50) (4-methyl-5-beta-hydroxyethylthiazole kinase) (TH kinase) (Thz kinase); thiM BG04_4467	0	0	0.775505	2.15794	-0.366792	1.10965	0.0249963	0.0357187	0.0322323	0.0165522	0.025955	0.017053	0.031981	0.050702	0.023643	0.032811	0.030709	0.012617	0.053371	0.014776	0.0093707	0.02551
A0A0B6AZU0	Isocitrate dehydrogenase [NADP] (EC 1.1.1.42); icd BG04_1760	0	0	0.776826	1.29569	-0.364337	0.37372	0.312123	0.243387	0.401793	0.187843	0.30648	0.27229	0.3576	0.25081	0.21911	0.26024	0.41479	0.45032	0.34027	0.19738	0.19363	0.17252
A0A0B6AWX9	DNA-binding protein HU; hup BG04_2864	0	0	0.777579	0.725934	-0.362938	-0.462089	0.473357	0.719077	0.608757	0.990553	0.30916	0.63475	0.47616	1.087	0.54915	0.52108	0.71849	0.68879	0.41899	1.5107	0.65574	0.80522
A0A0B6AKV1	DinB superfamily protein; BG04_4068	0	0	0.778797	1.73317	-0.360681	0.793416	0.022954	0.0468327	0.0294737	0.0270213	0.018289	0.028038	0.022535	0.033345	0.062197	0.044956	0.028852	0.027659	0.03191	0.040491	0.015407	0.025166
A0A0B6ABB7	Chaperone protein HtpG (Heat shock protein HtpG) (High temperature protein G); htpG BG04_4794	0	0	0.784199	1.0294	-0.350708	0.0418085	0.011451	0.0007247	0.0146022	0.000704	0.0095398	0.0091403	0.015673	0.0021741	0	0	0.0094056	0.019837	0.014564	0.002112	0	0
A0A0B6AKK3	Zinc metalloprotease (EC 3.4.24.-); rseP BG04_1075	0	0	0.78632	1.0256	-0.346812	0.0364726	0.0267357	0.0569753	0.034001	0.055553	0.023717	0.027268	0.029222	0.055131	0.042343	0.073452	0.044896	0.03228	0.024827	0.056706	0.047949	0.062004
A0A0B6AME2	Metallo-beta-lactamase superfamily protein; BG04_1822	0	0	0.788698	1.754	-0.342455	0.810652	0.0076871	0.008089	0.00974657	0.00461173	0.01046	0.0040089	0.0085924	0.0095355	0.0044465	0.010285	0.0082506	0.011864	0.0091251	0.0046316	0.0044059	0.0047977
A0A0B6AH66	Uncharacterized protein; BG04_1286	0	0	0.788787	0.716292	-0.342292	-0.48138	0.0079073	0.0039557	0.0100246	0.00552247	0.0041753	0.014402	0.0051446	0.0057093	0	0.0061578	0.0049399	0.014207	0.010927	0.0055462	0.005276	0.0057452
A0A0B6AFU5	GTPase Era; era BG04_1540	0	0	0.790139	0.623145	-0.339821	-0.682361	0.0074434	0.00453113	0.00942037	0.0072714	0.0066028	0.0075917	0.0081357	0.0045143	0.0042102	0.0048689	0.007812	0.0074891	0.01296	0.0043854	0.0083434	0.0090854
A0A0B6AXD7	DNA gyrase subunit B (EC 5.6.2.2); gyrB BG04_2281	0	0	0.790562	0.663152	-0.339049	-0.592588	0.00639847	0.00406347	0.00809357	0.0061275	0.0046581	0.010711	0.0038263	0	0.0099005	0.0022899	0.0073482	0.0088055	0.008127	0.004125	0.007848	0.0064095
A0A0B6AYF2	DJ-1/PfpI family protein; BG04_5927	0	0	0.791637	1.52255	-0.337089	0.606491	0.0146632	0.0079295	0.0185227	0.00520803	0.02311	0.0066427	0.014237	0.0079001	0.0073678	0.0085206	0.027342	0.013106	0.01512	0.0076744	0	0.0079497
A0A0B6AMQ8	Trigger factor (TF) (EC 5.2.1.8) (PPIase); tig BG04_1683	0	0	0.792464	1.08369	-0.335583	0.11595	0.447623	0.254493	0.56485	0.23484	0.35523	0.42979	0.55785	0.21271	0.33162	0.21915	0.48347	0.60042	0.61066	0.2529	0.20243	0.24919
A0A0B6AEJ9	Signal peptide peptidase SppA, 36K type; sppA BG04_1790	0	0	0.792859	0.420888	-0.334863	-1.24849	0.00765387	0.0187208	0.0096535	0.0444793	0.0088725	0.0068009	0.0072882	0.032353	0.015086	0.0087235	0.013996	0.0033545	0.01161	0.035357	0.041108	0.056973
A0A0B6AI59	Probable cytosol aminopeptidase (EC 3.4.11.1) (Leucine aminopeptidase) (LAP) (EC 3.4.11.10) (Leucyl aminopeptidase); pepA BG04_1950	0	0	0.79384	1.25186	-0.33308	0.324075	0.0159877	0.0420233	0.0201397	0.0335687	0.011997	0.013793	0.022173	0.035542	0.043347	0.047181	0.014194	0.022678	0.023547	0.031871	0.030318	0.038517
A0A0B6AL94	Thymidylate synthase (TS) (TSase) (EC 2.1.1.45); thyA BG04_977	0	0	0.7939	0.778295	-0.332971	-0.361612	0.008402	0.00528177	0.0105832	0.00678633	0.011292	0	0.013914	0.010294	0	0.0055513	0.01336	0.0085387	0.0098509	0.01	0	0.010359
A0A0B6AG77	RNA polymerase sigma factor, sigma-70 family protein; BG04_4315	0	0	0.796754	0.606229	-0.327794	-0.722065	0.0117723	0.00982617	0.0147753	0.0162087	0.010572	0.018232	0.0065129	0.021683	0	0.0077955	0.012507	0.017986	0.013833	0.014043	0.020037	0.014546
A0A0B6AK94	S4 domain protein; BG04_2279	0	0	0.796819	0.678159	-0.327676	-0.560303	0.036221	0.0127587	0.045457	0.0188137	0.041988	0.032184	0.034491	0.038276	0	0	0.049678	0.03175	0.054943	0.037183	0	0.019258
A0A0B6AF84	Putative ABC transporter substrate-binding lipoprotein yhfQ; BG04_3167	0	0	0.796835	0.860026	-0.327648	-0.217547	0.00819013	0.0217013	0.0102783	0.0252333	0.0094942	0.0072773	0.0077989	0.030292	0.016143	0.018669	0.011233	0.007179	0.012423	0.025223	0.019995	0.030482
A0A0B6AIL8	Triosephosphate isomerase (TIM) (TPI) (EC 5.3.1.1) (Triose-phosphate isomerase); tpiA BG04_2041	0	0	0.797098	0.823619	-0.327171	-0.279951	0.373403	0.234707	0.468453	0.28497	0.42758	0.3414	0.35123	0.23278	0.19691	0.27443	0.48246	0.46701	0.45589	0.32606	0.24013	0.28872
A0A0B6AJV2	Uncharacterized protein; BG04_6021	0	0	0.799354	0.845783	-0.323093	-0.241641	0.25675	0.4465	0.321197	0.527913	0.19177	0.32071	0.25777	0.52445	0.37796	0.43709	0.35065	0.31638	0.29656	0.46316	0.61682	0.50376
A0A0B6AI75	Amidohydrolase family protein; BG04_3274	0	0	0.802882	0.370085	-0.316739	-1.43407	0.00489493	0.00110523	0.0060967	0.00298643	0.0067447	0.0051699	0.0027702	0	0	0.0033157	0.01064	0.0076501	0	0.0089593	0	0
A0A0B6ANH4	Protein GrpE (HSP-70 cofactor); grpE BG04_1558	0	0	0.80763	1.17665	-0.308234	0.234684	0.108675	0.0920677	0.13456	0.0782457	0.090824	0.11671	0.11849	0.073054	0.061319	0.14183	0.11378	0.11513	0.17477	0.085161	0.054008	0.095568
A0A0B6A7V0	Stage V sporulation protein T; spoVT BG04_2350	0	0	0.807689	0.464535	-0.308127	-1.10614	0.0250203	0.137317	0.0309777	0.2956	0.022331	0.032094	0.020636	0.20611	0	0.20584	0.033025	0.037992	0.021916	0.31146	0.26807	0.30727
A0A0B6AN95	Dihydroorotase (DHOase) (EC 3.5.2.3); pyrC BG04_1173	0	0	0.810475	1.3823	-0.30316	0.467071	0.00439837	0.004235	0.0054269	0.00306373	0.0046327	0	0.0085624	0.0063348	0.002954	0.0034162	0.0027406	0.010509	0.0030311	0.0030769	0.002927	0.0031873
A0A0B6AEU3	S-adenosylmethionine synthase (AdoMet synthase) (EC 2.5.1.6) (MAT) (Methionine adenosyltransferase); metK BG04_1852	0	0	0.81382	0.758271	-0.297218	-0.399214	0.0276767	0.0348223	0.0340083	0.0459233	0.027327	0.034276	0.021427	0.03397	0.041186	0.029311	0.035271	0.030995	0.035759	0.0528	0.043949	0.041021
A0A0B6AVK9	Histidine ammonia-lyase (Histidase) (EC 4.3.1.3); hutH BG04_3889	0	0	0.813863	1.3373	-0.297143	0.419328	0.0579617	0.0980677	0.071218	0.0733323	0.063219	0.052244	0.058422	0.099952	0.080621	0.11363	0.060772	0.098594	0.054288	0.065606	0.067402	0.086989
A0A0B6ANF6	Large ribosomal subunit protein uL22; rplV BG04_2415	0	0	0.814434	0.764733	-0.296131	-0.386972	0.212687	0.222616	0.261147	0.291103	0.21985	0.21233	0.20588	0.096199	0.32523	0.24642	0.28092	0.24936	0.25316	0.21027	0.30003	0.36301
A0A0B6AMF7	SpoVR like family protein; BG04_2829	0	0	0.814766	1.5869	-0.295542	0.666209	0.0168363	0.0164067	0.020664	0.0103388	0.014832	0.012181	0.023496	0.017384	0.016212	0.015624	0.015041	0.019226	0.027725	0.0028145	0.010709	0.017493
A0A0B6ANR8	Putative aminopeptidase ysdC; BG04_1737	0	0	0.815559	1.12392	-0.294138	0.168535	0.055949	0.155468	0.068602	0.138327	0.068817	0.037979	0.061051	0.16185	0.20712	0.097433	0.052109	0.078055	0.075642	0.14992	0.1287	0.13636
A0A0B6A5S4	Ribonuclease Z (RNase Z) (EC 3.1.26.11) (tRNA 3 endonuclease) (tRNase Z); rnz BG04_1333	0	0	0.817339	ON/OFF	-0.290994	ON/OFF	0.00536	0.0014658	0.00655787	0	0.01608	0	0	0.0043974	0	0	0.0076097	0.0036476	0.0084163	0	0	0
A0A0B6ANE9	Toxic anion resistance family protein; BG04_4328	0	0	0.817613	0.613828	-0.29051	-0.704094	0.050592	0.061952	0.0618777	0.100927	0.039226	0.048107	0.064443	0.071516	0.033349	0.080991	0.058785	0.065254	0.061594	0.083368	0.12226	0.097154
A0A0B6ALW1	Purine nucleoside phosphorylase (EC 2.4.2.1) (Inosine-guanosine phosphorylase); BG04_1312	0	0	0.8181	1.37619	-0.289651	0.460676	0.03461	0.0549653	0.0423053	0.0399403	0.043205	0.020698	0.039927	0.049232	0.041324	0.07434	0.038338	0.036754	0.051824	0.033478	0.031847	0.054496
P14762	Cytochrome P450(BM-1) (EC 1.14.14.-); cyp106	0	0	0.81849	1.38902	-0.288963	0.47407	0.014469	0.0476013	0.0176777	0.0342697	0.014542	0.013933	0.014932	0.046398	0.046363	0.050043	0.014338	0.016494	0.022201	0.048293	0.024501	0.030015
A0A0B6APD9	NADH dehydrogenase-like protein yjlD; yjlD BG04_5087	0	0	0.818595	0.875029	-0.288778	-0.192598	0.141543	0.383607	0.17291	0.438393	0.12168	0.13116	0.17179	0.51995	0.31682	0.31405	0.19495	0.18114	0.14264	0.43775	0.41002	0.46741
A0A0B6AHV5	Pullulanase; BG04_3719	0	0	0.819439	0.7818	-0.287292	-0.355128	0.0286653	0.0261867	0.0349817	0.0334953	0.028943	0.033278	0.023775	0.013192	0.036911	0.028457	0.034244	0.032828	0.037873	0.038447	0.048764	0.013275
A0A0B6AIR5	Phosphotransferase system, EIIB family protein; BG04_3177	0	0	0.820649	1.04507	-0.285163	0.0636061	0.00584677	0.024221	0.00712457	0.0231763	0.0043873	0.0050443	0.0081087	0.029996	0.016785	0.025882	0.0077861	0.0049762	0.0086114	0.026225	0.022175	0.021129
A0A0B6AEM9	Antibiotic biosynthesis monooxygenase family protein; BG04_2888	0	0	0.824063	1.02602	-0.279174	0.0370532	0.158311	0.0910883	0.19211	0.0887787	0.15379	0.095212	0.22593	0.080882	0.052803	0.13958	0.20995	0.13418	0.2322	0.14143	0.059794	0.065112
A0A0B6AIX5	GatB/YqeY domain-containing protein; BG04_1551	0	0	0.824127	1.20061	-0.279061	0.263772	0.180487	0.236037	0.219003	0.196597	0.16224	0.17099	0.20823	0.15714	0.30173	0.24924	0.19995	0.19169	0.26537	0.20653	0.18792	0.19534
A0A0B6AI66	Uncharacterized protein; BG04_374	0	0	0.824787	ON/OFF	-0.277907	ON/OFF	0.0270263	0.0172417	0.0327677	0	0.02028	0.023317	0.037482	0	0.051725	0	0.023994	0.034503	0.039806	0	0	0
A0A0B6AHH1	Histidinol-phosphatase (HolPase) (EC 3.1.3.15); hisK BG04_1798	0	0	0.824803	4.06422	-0.277879	2.02298	0.0100326	0.00701673	0.0121636	0.00172647	0.0075282	0.0086556	0.013914	0.005147	0.0048002	0.011103	0.0089069	0.012808	0.014776	0	0	0.0051794
A0A0B6AWL1	Tannase and feruloyl esterase family protein; BG04_4406	0	0	0.82766	1.47906	-0.27289	0.56468	0.0758503	0.0388233	0.0916443	0.0262487	0.087431	0.061295	0.078825	0.032075	0.043511	0.040884	0.075689	0.10158	0.097664	0.028326	0.026946	0.023474
A0A0B6APM8	ATP-dependent helicase/nuclease subunit A (EC 3.1.-.-) (EC 5.6.2.4) (ATP-dependent helicase/nuclease AddA) (DNA 3'-5' helicase AddA); addA BG04_2932	0	0	0.828686	1.62798	-0.271103	0.703081	0.0136132	0.00806077	0.0164275	0.0049514	0.013569	0.017436	0.0098347	0.0076399	0.0071252	0.0094172	0.026442	0.014485	0.0083555	0.0095422	0.0020172	0.0032948
A0A0B6AKN8	Sporulation initiation phosphotransferase F; spo0F BG04_2170	0	0	0.82964	0.501907	-0.269443	-0.994507	0.122712	0.08991	0.14791	0.179137	0.12926	0.13933	0.099546	0.13257	0.11333	0.02383	0.1625	0.16494	0.11629	0.31122	0.08167	0.14452
A0A0B6AZJ6	Glutathione peroxidase; BG04_4285	0	0	0.829967	1.6972	-0.268873	0.763153	0.0357957	0.0563033	0.043129	0.0331743	0.031447	0.021694	0.054246	0.0516	0.080207	0.037103	0.037206	0.042802	0.049379	0.041772	0.031789	0.025962
A0A0B6APV2	Phosphoglucosamine mutase (EC 5.4.2.10); glmM BG04_2470	0	0	0.831628	0.859209	-0.26599	-0.218918	0.040011	0.0284897	0.0481117	0.033158	0.048799	0.035704	0.03553	0.027298	0.025458	0.032713	0.036741	0.055349	0.052245	0.029464	0.036437	0.033573
A0A0B6AGS1	BrxA/BrxB family bacilliredoxin; BG04_4290	0	0	0.83174	0.963143	-0.265796	-0.0541784	0.0305607	0.011653	0.0367431	0.0120989	0.034266	0.023639	0.033777	0	0.034959	0	0.04865	0.0077732	0.053806	0.018207	0.0086598	0.00943
A0A0B6AHJ3	Phosphatidylglycerophosphatase A family protein; BG04_3042	0	0	0.83211	1.68761	-0.265155	0.75498	0.0314673	0.02919	0.0378163	0.0172967	0.027914	0.032094	0.034394	0.038169	0	0.049401	0.046236	0.037992	0.029221	0	0.021163	0.030727
A0A0B6ADW4	Menaquinol:cytochrome c reductase cytochrome c subunit; BG04_1228	0	0	0.832115	1.05316	-0.265146	0.0747241	0.0219653	0.0434263	0.026397	0.0412343	0.019485	0.022403	0.024008	0.047958	0.024848	0.057473	0.032274	0.02652	0.020397	0.041412	0.039394	0.042897
A0A0B6AQ81	AMP-binding enzyme family protein; BG04_2901	0	0	0.834416	1.26024	-0.261161	0.333695	0.0160567	0.0216257	0.019243	0.01716	0.015618	0.015713	0.016839	0.024026	0.014938	0.025913	0.016169	0.028787	0.012773	0.025933	0.014802	0.010745
A0A0B6AKA3	3-dehydroquinate dehydratase (3-dehydroquinase) (EC 4.2.1.10) (Type II DHQase); aroQ BG04_1391	0	0	0.836059	1.5686	-0.258324	0.649473	0.0321267	0.056471	0.0384263	0.036001	0.047973	0.031518	0.016889	0.037484	0.061178	0.070751	0.040542	0.038866	0.035871	0.036414	0.043299	0.02829
A0A0B6ASY4	FeS assembly protein SufB; sufB BG04_1981	0	0	0.83648	0.725838	-0.257597	-0.46228	0.0658273	0.0574787	0.0786957	0.0791893	0.061974	0.056513	0.078995	0.061366	0.035429	0.075641	0.073324	0.08726	0.075503	0.082323	0.07291	0.082335
A0A0B6ADN2	4Fe-4S dicluster domain protein; BG04_2180	0	0	0.837302	1.88233	-0.256179	0.912523	0.0183297	0.0071956	0.0218913	0.0038227	0.021203	0.014627	0.019159	0.01353	0.0018027	0.0062541	0.028431	0.022446	0.014797	0.005633	0	0.0058351
A0A0B6AP09	ATP-dependent Clp protease ATP-binding subunit ClpX; clpX BG04_1682	0	0	0.838273	0.694718	-0.254508	-0.525501	0.0569537	0.065118	0.0679417	0.093733	0.044847	0.067847	0.058167	0.058096	0.057192	0.080066	0.058646	0.080317	0.064862	0.087791	0.089478	0.10393
A0A0B6ARA9	Protein RecA (Recombinase A); recA BG04_1036	0	0	0.838956	0.464415	-0.253333	-1.10651	0.0354297	0.0141907	0.0422307	0.030556	0.037445	0.029805	0.039039	0.023631	0.014693	0.004248	0.037486	0.03267	0.056536	0.042087	0.021838	0.027743
A0A0B6A7Q6	DinB family protein; BG04_5567	0	0	0.841015	1.58462	-0.249796	0.664137	0.0417657	0.0498933	0.049661	0.031486	0.032475	0.044806	0.048016	0.035524	0.066262	0.047894	0.05379	0.0442	0.050993	0.025882	0.032828	0.035748
A0A0B6AVC6	Uncharacterized protein; BG04_3317	0	0	0.841218	0.610449	-0.249449	-0.712058	0.0170593	0.009558	0.0202793	0.0156573	0.015133	0.017399	0.018646	0.013795	0	0.014879	0.023872	0.017164	0.019802	0.013401	0.012748	0.020823
A0A0B6AW97	Formyltetrahydrofolate deformylase (EC 3.5.1.10) (Formyl-FH(4) hydrolase); purU BG04_978	0	0	0.841614	0.305221	-0.248769	-1.71207	0.00474727	0.0031382	0.00564067	0.0102817	0.0066248	0.007617	0	0.0045294	0	0.0048852	0.003919	0	0.013003	0.0088	0.0083712	0.013674
A0A0B6AHI4	Phage protein; BG04_5415	0	0	0.842619	0.476582	-0.247048	-1.06921	0.118627	0.02418	0.140783	0.0507363	0.10914	0.11227	0.13447	0.047126	0	0.025414	0.14272	0.13682	0.14281	0.091561	0.029033	0.031615
A0A0B6ANB2	bis(5'-nucleosyl)-tetraphosphatase (symmetrical) (EC 3.6.1.41); BG04_1573	0	0	0.842653	0.866521	-0.246989	-0.206693	0.0140577	0.00991	0.0166827	0.0114365	0.0052301	0.024054	0.012889	0.014303	0	0.015427	0.018564	0.017796	0.013688	0.013895	0.013218	0.0071966
A0A0B6AH93	Branched-chain-amino-acid aminotransferase (EC 2.6.1.42); ilvE BG04_4964	0	0	0.843668	1.41709	-0.245252	0.502933	0.0302357	0.0242767	0.0358383	0.0171313	0.027835	0.032004	0.030868	0.03045	0.017749	0.024631	0.039519	0.031572	0.036424	0.018487	0.017587	0.01532
A0A0B6ACS8	acetyl-CoA C-acyltransferase (EC 2.3.1.16); BG04_1996	0	0	0.843781	1.79629	-0.245059	0.845019	0.0196247	0.04597	0.023258	0.0255917	0.02535	0.011659	0.021865	0.055462	0.02263	0.059818	0.023994	0.025877	0.019903	0.016837	0.032033	0.027905
A0A0B6AM06	Small ribosomal subunit protein bS18; rpsR BG04_2259	0	0	0.844717	1.06862	-0.24346	0.0957446	0.057066	0.0838747	0.0675563	0.078489	0.050315	0.043388	0.077495	0.0516	0.14437	0.055654	0.044647	0.042802	0.11522	0.033418	0.063579	0.13847
A0A0B6AMV8	glucose 1-dehydrogenase [NAD(P)(+)] (EC 1.1.1.47); BG04_5469	0	0	0.845215	ON/OFF	-0.24261	ON/OFF	0.00266057	0	0.0031478	0.00168097	0.0079817	0	0	0	0	0	0.0094434	0	0	0	0.0050429	0
A0A0B6ATV3	DUF3243 domain-containing protein; BG04_1041	0	0	0.84522	0.0255909	-0.242602	-5.28822	0.00385167	0.0211257	0.004557	0.825513	0.011555	0	0	0.0316	0.014736	0.017041	0.013671	0	0	0.42977	1.2995	0.74727
A0A0B6ATX2	Peptide chain release factor 1 (RF-1); prfA BG04_2163	0	0	0.84522	ON/OFF	-0.242601	ON/OFF	0.000933067	0	0.00110393	0.00380723	0.0027992	0	0	0	0	0	0.0033118	0	0	0.0037183	0	0.0077034
A0A0B6AMU4	Mitochondrial biogenesis AIM24 family protein; BG04_1883	0	0	0.845229	0.73903	-0.242586	-0.436295	0.0390053	0.113956	0.0461477	0.154197	0.041249	0.038803	0.036964	0.12306	0.086078	0.13273	0.048803	0.055292	0.034348	0.16438	0.12794	0.17027
A0A0B6ACQ3	Xaa-His dipeptidase family protein (EC 3.4.13.20); pepD BG04_4710	0	0	0.845232	6.97846	-0.242581	2.80291	0.000681567	0.00654463	0.000806367	0.000937833	0.0020447	0	0	0.0083877	0.0052151	0.0060311	0.0024191	0	0	0	0	0.0028135
A0A0B6AGM2	Thioredoxin; trxA BG04_1720	0	0	0.847336	1.08741	-0.238994	0.120893	0.531037	0.525947	0.626713	0.48367	0.48731	0.50536	0.60044	0.56182	0.62145	0.39457	0.63307	0.67193	0.57514	0.62192	0.43466	0.39443
A0A0B6AM13	Aldo/keto reductase family protein; BG04_3888	0	0	0.847603	1.07445	-0.23854	0.103604	0.103826	0.0951487	0.122493	0.0885553	0.11606	0.079227	0.11619	0.1091	0.069376	0.10697	0.13302	0.11107	0.12339	0.12044	0.05041	0.094816
A0A0B6AH14	Cysteine synthase (EC 2.5.1.47); cysK BG04_2368	0	0	0.847868	1.42603	-0.238088	0.511999	0.25492	0.148807	0.30066	0.104351	0.26117	0.20141	0.30218	0.1655	0.12591	0.15501	0.28262	0.28178	0.33758	0.11423	0.080492	0.11833
A0A0B6ACR6	Alpha,alpha-phosphotrehalase (EC 3.2.1.93); treC BG04_3249	0	0	0.849867	5.10349	-0.234691	2.35149	0.0374893	0.0234313	0.044112	0.00459123	0.040741	0.034623	0.037104	0.029065	0.02033	0.020899	0.046106	0.042191	0.044039	0.0070588	0.0067149	0
A0A0B6A5E7	Phosphopantetheine adenylyltransferase (EC 2.7.7.3) (Dephospho-CoA pyrophosphorylase) (Pantetheine-phosphate adenylyltransferase) (PPAT); coaD BG04_1218	0	0	0.849888	1.74981	-0.234655	0.807196	0.0680347	0.0788207	0.0800513	0.0450453	0.072712	0.0418	0.089592	0.057998	0.11591	0.062554	0.093196	0.075599	0.071359	0.032195	0.061253	0.041688
A0A0B6ACT4	Putative pre-16S rRNA nuclease (EC 3.1.-.-); BG04_1601	0	0	0.850604	0.751242	-0.233441	-0.412651	0.0219527	0.0167054	0.0258083	0.022237	0.014402	0.024838	0.026618	0.019693	0.0091831	0.02124	0.034078	0.024502	0.018845	0.028696	0.018198	0.019817
A0A0B6AX95	Uncharacterized protein; BG04_4576	0	0	0.851132	0.33908	-0.232546	-1.5603	0.00939227	0.00160617	0.011035	0.00473683	0.0070477	0.0081031	0.013026	0.0048185	0	0	0.012507	0.015987	0.0046111	0.0093617	0	0.0048488
A0A0B6AST7	ATP synthase subunit alpha (EC 7.1.2.2) (ATP synthase F1 sector subunit alpha) (F-ATPase subunit alpha); atpA BG04_2144	0	0	0.851814	1.22152	-0.231389	0.288683	0.25555	0.397093	0.300007	0.32508	0.27515	0.25491	0.23659	0.3979	0.39634	0.39704	0.28573	0.33454	0.27975	0.32343	0.32768	0.32413
A0A0B6AEW4	UPF0354 protein BG04_1818; BG04_1818	0	0	0.852919	ON/OFF	-0.22952	ON/OFF	0.0027692	0	0.00324673	0.00170707	0.0037218	0	0.0045858	0	0	0	0	0	0.0097402	0	0	0.0051212
A0A0B6ALY1	DUF1641 domain-containing protein; BG04_5086	0	0	0.853983	0.836187	-0.22772	-0.258102	0.653573	1.24533	0.765323	1.4893	0.65586	0.47225	0.83261	1.1323	1.3433	1.2604	0.70542	0.81903	0.77152	1.6016	1.3896	1.4767
A0A0B6AMM1	Aldose 1-epimerase family protein; BG04_3492	0	0	0.858973	0.917857	-0.219315	-0.123659	0.0237077	0.0125043	0.0276	0.0136234	0.030734	0.023558	0.016831	0.0093389	0.013065	0.015109	0.028282	0.023239	0.031279	0.018144	0.0086301	0.014096
A0A0B6AUL4	Leucine dehydrogenase (EC 1.4.1.9); ldh BG04_1360	0	0	0.860166	1.26769	-0.217313	0.342197	0.076824	0.159483	0.089313	0.125807	0.097477	0.052924	0.080071	0.13699	0.16575	0.17571	0.064071	0.12592	0.077948	0.12948	0.10264	0.1453
A0A0B6ANN0	Guanylate kinase (EC 2.7.4.8) (GMP kinase); gmk BG04_1161	0	0	0.862218	0.784411	-0.213875	-0.350319	0.0305947	0.0136954	0.0354837	0.0174594	0.03897	0.016802	0.036012	0.013322	0.0062121	0.021552	0.046106	0.0221	0.038245	0.019412	0.0061553	0.026811
A0A0B6AQD6	Beta-lactamase family protein; BG04_5651	0	0	0.862486	1.0231	-0.213427	0.0329461	0.00912617	0.0045886	0.0105812	0.004485	0.0081453	0.011706	0.0075272	0.0055689	0.0051937	0.0030032	0.0072277	0.013858	0.010658	0.0027049	0.0051462	0.0056039
K2C1_HUMAN	contamination	0	0	0.862596	0.943833	-0.213244	-0.0833967	0.149922	0.254357	0.173803	0.269493	0.089636	0.10306	0.25707	0.21344	0.18723	0.3624	0.11154	0.17529	0.23458	0.30177	0.23239	0.27432
A0A0B6ADS0	Trehalose utilization family protein; BG04_4457	0	0	0.863285	2.44318	-0.212091	1.28876	0.0244097	0.0133245	0.0282753	0.00545373	0.028863	0.018963	0.025403	0.022553	0.0052584	0.012162	0.024392	0.028061	0.032373	0.0054772	0.0052103	0.0056737
A0A0B6ABT3	Insulinase family protein; BG04_1060	0	0	0.864063	1.29439	-0.210792	0.372267	0.0508697	0.082102	0.0588727	0.0634293	0.069609	0.038637	0.044363	0.0919	0.076526	0.07788	0.042598	0.068062	0.065958	0.054203	0.066727	0.069358
A0A0B6AA45	Cadmium-translocating P-type ATPase (EC 3.6.3.3); cadA BG04_2665	0	0	0.86437	1.17133	-0.210279	0.228147	0.013549	0.00715963	0.015675	0.0061124	0.010886	0.012516	0.017245	0.010632	0.0039664	0.0068805	0.018399	0.012347	0.016279	0.0061972	0.0078603	0.0042797
A0A0B6AX42	3-oxoacid CoA-transferase, B subunit; BG04_1322	0	0	0.864786	1.23866	-0.209585	0.308782	0.0819583	0.103911	0.094773	0.08389	0.097061	0.069084	0.07973	0.10744	0.088414	0.11588	0.098431	0.08912	0.096768	0.12279	0.052563	0.076317
A0A0B6ALM3	Ribosome-binding ATPase YchF; ychF BG04_2262	0	0	0.866147	0.848412	-0.207317	-0.237162	0.0264313	0.0497783	0.030516	0.0586723	0.024436	0.028095	0.026763	0.048264	0.045012	0.056059	0.025698	0.033875	0.031975	0.043279	0.061755	0.070983
A0A0B6AH44	Stage IV sporulation protein A (EC 3.6.1.-) (Coat morphogenetic protein SpoIVA); spoIVA BG04_1253	0	0	0.866949	0.869561	-0.20598	-0.201642	0.0910493	0.100427	0.105023	0.115492	0.08685	0.10915	0.077148	0.085616	0.087575	0.12809	0.081248	0.11225	0.12157	0.077805	0.13527	0.1334
A0A0B6AQJ0	Transition state regulatory protein AbrB; abrB BG04_2332	0	0	0.867525	3.58973	-0.205022	1.84388	0.051721	0.0493743	0.059619	0.0137543	0.042286	0.060774	0.052103	0.072277	0.013482	0.062364	0.087552	0.035972	0.055333	0	0.026717	0.014546
A0A0B6AJW6	Thermophilic metalloprotease family protein; BG04_1813	0	0	0.86779	1.14337	-0.204581	0.193293	0.050589	0.090699	0.0582963	0.079326	0.058927	0.040035	0.052805	0.080576	0.088811	0.10271	0.047535	0.060761	0.066593	0.081833	0.067691	0.088454
A0A0B6AJB6	6-phosphogluconate dehydrogenase (EC 1.1.1.44); gnd BG04_3630	0	0	0.868687	0.287853	-0.203091	-1.7966	0.0035011	0.0152503	0.00403033	0.0529797	0.0066693	0.003834	0	0.018239	0.012758	0.014754	0.0039453	0.0037822	0.0043635	0.048725	0.050564	0.05965
A0A0B6AFF4	GTPase Der (GTP-binding protein EngA); engA der BG04_1257	0	0	0.869241	0.469142	-0.202172	-1.0919	0.0127216	0.00848553	0.0146353	0.0180873	0.011396	0.018344	0.0084249	0.012466	0.0029066	0.010084	0.013483	0.015511	0.014912	0.018165	0.01728	0.018817
A0A0B6AER6	6-phosphogluconate dehydrogenase, decarboxylating (EC 1.1.1.44); gnd BG04_2205	0	0	0.869504	1.49725	-0.201735	0.582313	0.160847	0.125291	0.184987	0.0836807	0.16492	0.14829	0.16933	0.13588	0.14021	0.099782	0.1676	0.21583	0.17153	0.095489	0.082821	0.072732
A0A0B6A9V2	FeS assembly ATPase SufC; sufC BG04_1985	0	0	0.869594	0.911193	-0.201587	-0.134171	0.141813	0.153257	0.16308	0.168193	0.14087	0.15321	0.13136	0.1666	0.13595	0.15722	0.17568	0.1641	0.14946	0.19218	0.13952	0.17288
A0A0B6AU76	Xylose isomerase (EC 5.3.1.5); xylA BG04_4193	0	0	0.870144	2.12555	-0.200674	1.08784	0.0123642	0.0231127	0.0142093	0.0108737	0.015632	0.0077025	0.013758	0.030535	0.02563	0.013173	0.01321	0.01773	0.011688	0.011865	0.0084652	0.012291
A0A0B6AKG6	UDP-N-acetylmuramoyl-L-alanyl-D-glutamate--2,6-diaminopimelate ligase (EC 6.3.2.13) (Meso-A2pm-adding enzyme) (Meso-diaminopimelate-adding enzyme) (UDP-MurNAc-L-Ala-D-Glu:meso-diaminopimelate ligase) (UDP-MurNAc-tripeptide synthetase) (UDP-N-acetylmuramyl-tripeptide synthetase); murE BG04_1198	0	0	0.870572	0.939286	-0.199965	-0.0903628	0.0121813	0.0094047	0.0139923	0.0100126	0.012243	0.01173	0.012571	0.0083705	0.0078066	0.012037	0.012071	0.013886	0.01602	0.010842	0.0051568	0.014039
A0A0B6AU55	Intracellular protease, PfpI family protein; BG04_2657	0	0	0.872446	1.26035	-0.196862	0.333824	0.114293	0.138334	0.131003	0.109759	0.10522	0.10081	0.13685	0.087923	0.22363	0.10345	0.1314	0.13923	0.12238	0.077647	0.15511	0.096519
A0A0B6AQ14	DNA-binding protein HU; hup BG04_5668	0	0	0.873188	1.6172	-0.195636	0.693501	0.019257	0.0558097	0.0220537	0.03451	0.044166	0	0.013605	0.12078	0.014081	0.032568	0.03919	0.012523	0.014448	0.044	0.013952	0.045578
A0A0B6AWC9	Polyamine aminopropyltransferase (Putrescine aminopropyltransferase) (PAPT) (Spermidine synthase) (SPDS) (SPDSY) (EC 2.5.1.16); speE BG04_2186	0	0	0.873323	0.572163	-0.195413	-0.805502	0.039071	0.0162857	0.0447383	0.0284633	0.039749	0.037392	0.040072	0.019765	0.018433	0.010659	0.051303	0.045084	0.037828	0.024	0.036529	0.024861
A0A0B6ACB4	Iron-sulfur cluster biosynthesis family protein; BG04_5000	0	0	0.873535	1.04929	-0.195063	0.069413	0.0336893	0.028732	0.0385667	0.0273823	0.051756	0.023803	0.025509	0.042463	0.013201	0.030532	0.024494	0.023481	0.067725	0.0275	0.02616	0.028487
A0A0B6AQ03	Outer surface protein; BG04_3308	0	0	0.876613	1.03125	-0.189988	0.0443983	0.01927	0.101037	0.0219823	0.0979747	0.021961	0.018937	0.016912	0.12762	0.09452	0.08097	0.019487	0.024908	0.021552	0.12033	0.086718	0.086876
A0A0B6AX80	Alpha/beta hydrolase family protein; BG04_604	0	0	0.876749	1.06686	-0.189765	0.0933728	0.0542143	0.083877	0.0618357	0.0786203	0.060767	0.053428	0.048448	0.083093	0.068378	0.10016	0.059208	0.060815	0.065484	0.090216	0.076786	0.068859
A0A0B6AXH8	Aldehyde dehydrogenase; BG04_995	0	0	0.877271	1.5948	-0.188906	0.673375	0.00666863	0.00294177	0.00760157	0.0018446	0.0020965	0.0024104	0.015499	0.0057334	0	0.0030919	0.0074412	0.0071336	0.0082299	0	0.0026491	0.0028847
A0A0B6ASM7	Metal-dependent carboxypeptidase (EC 3.4.17.19); BG04_3741	0	0	0.88024	1.22453	-0.184032	0.292225	0.0815043	0.150507	0.0925933	0.12291	0.08855	0.090499	0.065464	0.15875	0.15057	0.1422	0.079156	0.098204	0.10042	0.13069	0.12432	0.11372
A0A0B6ASR3	Fructose-1,6-bisphosphate aldolase, class II (EC 4.1.2.13); fba BG04_2169	0	0	0.881107	1.39685	-0.18261	0.482181	0.248983	0.40011	0.28258	0.286437	0.28243	0.23252	0.232	0.42433	0.36462	0.41138	0.29289	0.30847	0.24638	0.31032	0.24673	0.30226
A0A0B6AJL0	Bifunctional NAD(P)H-hydrate repair enzyme (Nicotinamide nucleotide repair protein) [Includes: ADP-dependent (S)-NAD(P)H-hydrate dehydratase (EC 4.2.1.136) (ADP-dependent NAD(P)HX dehydratase); NAD(P)H-hydrate epimerase (EC 5.1.99.6)]; nnrE nnrD BG04_4488	0	0	0.881643	2.03551	-0.181733	1.02539	0.000662467	0.00720623	0.0007514	0.00354027	0.0019874	0	0	0.0081529	0.0076036	0.0058622	0	0.0022542	0	0.00264	0.0025114	0.0054694
A0A0B6AD64	Hsp20/alpha crystallin family protein; BG04_4317	0	0	0.881668	0.615232	-0.181693	-0.700797	0.0023003	0.0131108	0.00260903	0.0213103	0.0069009	0	0	0	0.0088004	0.030532	0	0.0078271	0	0.0275	0.01744	0.018991
A0A0B6AJ83	Malonate-semialdehyde dehydrogenase (MSA dehydrogenase) (EC 1.2.1.27) (Methylmalonate semialdehyde dehydrogenase) (MMSA dehydrogenase) (MSDH); mmsA iolA BG04_2784	0	0	0.881803	1.14156	-0.181472	0.191005	0.0218367	0.056694	0.0247637	0.0496637	0.026636	0.021202	0.017672	0.061637	0.060097	0.048348	0.024241	0.023239	0.026811	0.040825	0.05178	0.056386
A0A0B6AGL7	Bacterial extracellular solute-binding family protein; BG04_2895	0	0	0.882024	1.02081	-0.18111	0.0297176	0.0319163	0.0676053	0.0361853	0.066227	0.030113	0.039949	0.025687	0.06018	0.070896	0.07174	0.030146	0.042037	0.036373	0.055385	0.073175	0.070121
A0A0B6AFB9	Acyl-CoA dehydrogenase; BG04_1532	0	0	0.884324	0.667022	-0.177353	-0.584194	0.012828	0.0239817	0.014506	0.0359533	0.010488	0.015073	0.012923	0.028682	0.020062	0.023201	0.012408	0.020817	0.010293	0.045277	0.026505	0.036078
A0A0B6AR02	Menaquinol-cytochrome c reductase cytochrome b subunit; qcrB BG04_1229	0	0	0.884517	0.670424	-0.177039	-0.576854	0.0568113	0.108367	0.0642287	0.16164	0.044363	0.071409	0.054662	0.15165	0.062232	0.11122	0.073482	0.055349	0.063855	0.14732	0.18499	0.15261
A0A0B6AGN1	Porphobilinogen deaminase (PBG) (EC 2.5.1.61) (Hydroxymethylbilane synthase) (HMBS) (Pre-uroporphyrinogen synthase); hemC BG04_1675	0	0	0.884664	3.98258	-0.176799	1.9937	0.0160189	0.0115082	0.0181073	0.00288963	0.0096167	0.014742	0.023698	0.017533	0.012264	0.0047276	0.01517	0.018179	0.020973	0.0042581	0	0.0044108
A0A0B6AUY4	Anti-sigma F factor antagonist (Stage II sporulation protein); spoIIAA BG04_1310	0	0	0.88472	1.7956	-0.176708	0.844467	0.0362007	0.0271567	0.0409177	0.015124	0.017133	0.049248	0.042221	0.023428	0.032774	0.025268	0.040542	0.048582	0.033629	0.022759	0.010825	0.011788
A0A0B6AGB1	GMP synthase [glutamine-hydrolyzing] (EC 6.3.5.2) (GMP synthetase) (Glutamine amidotransferase); guaA BG04_2552	0	0	0.884848	0.917965	-0.176499	-0.123489	0.070082	0.048266	0.0792023	0.0525793	0.06088	0.076772	0.072594	0.042966	0.052594	0.049238	0.085971	0.10024	0.051396	0.062609	0.054595	0.040534
A0A0B6ADK7	Aldehyde dehydrogenase family protein; BG04_4339	0	0	0.886643	0.911224	-0.173574	-0.134123	0.541783	0.694583	0.61105	0.762253	0.58358	0.54898	0.49279	0.76172	0.64794	0.67409	0.56975	0.72672	0.53668	1.1276	0.54146	0.6177
A0A0B6AP70	Cobalamin synthesis G family protein; BG04_5067	0	0	0.887401	ON/OFF	-0.172342	ON/OFF	0.00278963	0	0.0031436	0	0.005314	0.0030549	0	0	0	0	0.0094308	0	0	0	0	0
A0A0B6A7S5	DSBA-like thioredoxin domain protein; BG04_3807	0	0	0.887515	0.308947	-0.172156	-1.69457	0.0362287	0.00382703	0.0408203	0.0123873	0.036356	0.032511	0.039819	0.0055236	0	0.0059575	0.038234	0.036654	0.047573	0.010732	0.015313	0.011117
A0A0B6AIT3	RNA-binding protein Hfq; hfq BG04_1022	0	0	0.889326	1.02209	-0.169215	0.0315187	0.0530267	0.0670517	0.0596257	0.0656027	0.094001	0.01544	0.049639	0.11017	0.051376	0.039609	0.047664	0.060925	0.070288	0.053513	0.050906	0.092389
A0A0B6AQG4	DUF2187 domain-containing protein; BG04_3576	0	0	0.890522	0.26189	-0.167277	-1.93296	0.0517583	0.0297837	0.0581213	0.113726	0.097743	0.03746	0.020072	0.044551	0.020775	0.024025	0.057822	0.073909	0.042633	0.12984	0.14409	0.067247
A0A0B6ARG1	ATP synthase gamma chain (ATP synthase F1 sector gamma subunit) (F-ATPase gamma subunit); atpG BG04_2143	0	0	0.890928	1.19104	-0.166619	0.252217	0.14937	0.244647	0.167657	0.205407	0.15342	0.14432	0.15037	0.25269	0.17786	0.30339	0.16501	0.14633	0.19163	0.20842	0.21589	0.19191
A0A0B6AVA7	4-hydroxy-tetrahydrodipicolinate reductase (HTPA reductase) (EC 1.17.1.8); dapB BG04_3678	0	0	0.891004	0.966035	-0.166496	-0.0498527	0.0108107	0.025522	0.0121332	0.0264193	0.014943	0.012886	0.0046031	0.020433	0.028585	0.027548	0.01326	0.0084745	0.014665	0.024812	0.023603	0.030843
A0A0B6AUP8	GyrI-like small molecule binding domain protein; BG04_5441	0	0	0.891397	ON/OFF	-0.16586	ON/OFF	0.0066087	0	0.00741387	0.00271603	0.012268	0	0.0075581	0	0	0	0.0072574	0.0069575	0.0080267	0.0081481	0	0
A0A0B6AQI5	Vitamin B12-dependent ribonucleotide reductase (EC 1.17.4.1); BG04_1397	0	0	0.893447	1.83866	-0.162545	0.878658	0.0333193	0.018011	0.037293	0.0097957	0.035611	0.035095	0.029252	0.01855	0.012975	0.022508	0.040126	0.038468	0.033285	0.015768	0.0042856	0.0093335
A0A0B6AMI5	Anti-sigma factor antagonist; rsbV BG04_2506	0	0	0.893726	1.401	-0.162096	0.486456	0.054427	0.0395577	0.060899	0.0282353	0.054203	0.03116	0.077918	0.024706	0.080644	0.013323	0.053441	0.081972	0.047284	0.036	0.011415	0.037291
A0A0B6AQC6	CTP synthase (EC 6.3.4.2) (Cytidine 5'-triphosphate synthase) (Cytidine triphosphate synthetase) (CTP synthetase) (CTPS) (UTP--ammonia ligase); pyrG BG04_2172	0	0	0.894002	0.660751	-0.161649	-0.597821	0.0950617	0.0545827	0.106333	0.082607	0.078012	0.11105	0.096123	0.073655	0.054481	0.035612	0.092298	0.12219	0.10451	0.083888	0.082147	0.081786
A0A0B6ALU9	Acyl-CoA dehydrogenase; BG04_2176	0	0	0.894542	1.57733	-0.160779	0.657484	0.0570133	0.087985	0.0637347	0.055781	0.060625	0.045459	0.064956	0.11173	0.07059	0.081635	0.074846	0.050825	0.065533	0.056021	0.053291	0.058031
A0A0B6ALS7	Pyrroline-5-carboxylate reductase (P5C reductase) (P5CR) (EC 1.5.1.2) (PCA reductase); proC BG04_1570	0	0	0.895843	0.463395	-0.158682	-1.10969	0.0026789	0.0015305	0.00299037	0.0033028	0.0036004	0	0.0044363	0	0.0045915	0	0.0042598	0	0.0047113	0	0	0.0099084
A0A0B6AQP5	Dihydrolipoamide acetyltransferase component of pyruvate dehydrogenase complex (EC 2.3.1.-); BG04_1355	0	0	0.897265	1.27023	-0.156395	0.345091	0.044053	0.079591	0.049097	0.0626587	0.033203	0.046356	0.0526	0.084318	0.063514	0.090941	0.039284	0.06456	0.043447	0.047255	0.068927	0.071794
A0A0B6AI52	Glucokinase (EC 2.7.1.2) (Glucose kinase); glcK BG04_1493	0	0	0.897339	0.886633	-0.156275	-0.173591	0.0447647	0.0169427	0.049886	0.019109	0.049378	0.035483	0.049433	0.01688	0.015742	0.018206	0.051118	0.042004	0.056536	0.020497	0.015598	0.021232
A0A0B6AQM2	HPr kinase/phosphorylase (HPrK/P) (EC 2.7.11.-) (EC 2.7.4.-) (HPr(Ser) kinase/phosphorylase); hprK BG04_2068	0	0	0.898659	1.44806	-0.154154	0.534119	0.0242207	0.0306983	0.026952	0.0211997	0.015976	0.033064	0.023622	0.030584	0.028524	0.032987	0.034024	0.021745	0.025087	0.025466	0.01615	0.021983
A0A0B6AVP3	ATP synthase epsilon chain (ATP synthase F1 sector epsilon subunit) (F-ATPase epsilon subunit); atpC BG04_2141	0	0	0.898946	2.107	-0.153694	1.07519	0.276033	0.309413	0.307063	0.14685	0.31888	0.162	0.34722	0.15211	0.49177	0.28436	0.26322	0.32804	0.32993	0.14776	0.14993	0.14286
A0A0B6AUV6	glucose 1-dehydrogenase [NAD(P)(+)] (EC 1.1.1.47); BG04_4206	0	0	0.899245	ON/OFF	-0.153214	ON/OFF	0.0063252	0.00166163	0.0070339	0	0.00676	0.0038862	0.0083294	0	0	0.0049849	0.003999	0.0038337	0.013269	0	0	0
A0A0B6ARH1	Acceptor oxidoreductase, alpha subunit; BG04_1031	0	0	0.899444	0.418782	-0.152895	-1.25573	0.016017	0.00787297	0.0178077	0.0187997	0.013589	0.015625	0.018837	0.013937	0.0021663	0.0075156	0.016078	0.01734	0.020005	0.024821	0.012879	0.018699
A0A0B6AN64	Amino acid carrier family protein; agcS BG04_2624	0	0	0.902015	0.644	-0.148776	-0.634867	0.0029989	0.00468957	0.00332467	0.00728193	0.0041063	0.0023606	0.0025298	0.0084224	0.0026183	0.003028	0.0072874	0	0.0026866	0.0081818	0.0051887	0.0084753
A0A0B6AKS1	Adenylosuccinate synthetase (AMPSase) (AdSS) (EC 6.3.4.4) (IMP--aspartate ligase); purA BG04_2254	0	0	0.902164	0.674233	-0.148538	-0.56868	0.035394	0.025564	0.0392323	0.0379157	0.037149	0.034703	0.03433	0.028573	0.020726	0.027393	0.024723	0.047402	0.045572	0.037009	0.035206	0.041532
A0A0B6AH84	1,4-dihydroxy-2-naphthoyl-CoA synthase (DHNA-CoA synthase) (EC 4.1.3.36); menB BG04_1878	0	0	0.902368	0.966472	-0.148212	-0.0492005	0.283223	0.142178	0.313867	0.14711	0.32515	0.28144	0.24308	0.16486	0.083863	0.17781	0.40199	0.25277	0.28684	0.14074	0.12464	0.17595
A0A0B6A9S2	2,3-bisphosphoglycerate-independent phosphoglycerate mutase (BPG-independent PGAM) (Phosphoglyceromutase) (iPGM) (EC 5.4.2.12); gpmI BG04_2040	0	0	0.902539	1.5403	-0.147939	0.623215	0.0569057	0.076816	0.0630507	0.0498707	0.052609	0.060488	0.05762	0.090587	0.079515	0.060346	0.064549	0.068511	0.056092	0.054353	0.044318	0.050941
A0A0B6AVJ1	3-isopropylmalate dehydratase large subunit (EC 4.2.1.33) (Alpha-IPM isomerase) (IPMI) (Isopropylmalate isomerase); leuC BG04_1686	0	0	0.903168	ON/OFF	-0.146933	ON/OFF	0.00324493	0	0.00359283	0.000934167	0.0021098	0.0024258	0.0051992	0	0	0	0.0024962	0	0.0082823	0.0028025	0	0
A0A0B6APH5	4-hydroxy-tetrahydrodipicolinate synthase (HTPA synthase) (EC 4.3.3.7); dapA BG04_1054	0	0	0.903798	0.997182	-0.145927	-0.00407075	0.064984	0.0662983	0.071901	0.0664857	0.071959	0.051217	0.071776	0.065598	0.052439	0.080858	0.068921	0.066072	0.08071	0.072828	0.060619	0.06601
A0A0B6ALF5	Arginase (EC 3.5.3.1); rocF BG04_2464	0	0	0.904046	2.057	-0.145532	1.04054	0.0654147	0.15478	0.0723577	0.0752457	0.093058	0.045855	0.057331	0.15451	0.11867	0.19116	0.07471	0.064083	0.07828	0.08388	0.050395	0.091462
A0A0B6AU59	Bifunctional oligoribonuclease and PAP phosphatase nrnA (EC 3.1.3.7); nrnA BG04_1773	0	0	0.904092	1.74349	-0.145458	0.801979	0.015177	0.0147778	0.016787	0.008476	0.01911	0.014648	0.011773	0.017421	0.0081235	0.018789	0.015073	0.01445	0.020838	0.0042308	0.0080492	0.013148
A0A0B6ADX5	Glutamate--tRNA ligase (EC 6.1.1.17) (Glutamyl-tRNA synthetase) (GluRS); gltX BG04_2387	0	0	0.904815	0.813007	-0.144306	-0.29866	0.12798	0.0614053	0.141443	0.0755287	0.12293	0.12721	0.1338	0.053232	0.070549	0.060435	0.11151	0.16268	0.15014	0.073485	0.085438	0.067663
A0A0B6ASC8	DUF1643 domain-containing protein; BG04_3256	0	0	0.905046	ON/OFF	-0.143937	ON/OFF	0.0091349	0	0.0100933	0	0.0047547	0.010933	0.011717	0	0	0	0	0.0053929	0.024887	0	0	0
A0A0B6A8I8	GTP cyclohydrolase 1 type 2 homolog; BG04_1529	0	0	0.905113	0.962713	-0.14383	-0.0548219	0.0222637	0.0475073	0.0245977	0.0493473	0.018649	0.015316	0.032826	0.06193	0.037372	0.04322	0.025216	0.024174	0.024403	0.056622	0.043764	0.047656
A0A0B6AXB6	UPF0173 metal-dependent hydrolase BG04_1777; BG04_1777	0	0	0.905288	0.888187	-0.143551	-0.171065	0.15408	0.150337	0.1702	0.169263	0.1325	0.18281	0.14693	0.21741	0.0056323	0.22797	0.14108	0.19036	0.17916	0.18187	0.16184	0.16408
A0A0B6AIA1	SMI1 / KNR4 family protein; BG04_5211	0	0	0.90592	1.13786	-0.142544	0.186325	0.0448437	0.0633633	0.0495007	0.0556863	0.041988	0.032184	0.060359	0.047845	0.08032	0.061925	0.033118	0.023812	0.091572	0.06507	0.044214	0.057775
A0A0B6AMB3	2-oxoisovalerate dehydrogenase subunit beta (EC 1.2.4.4); bfmBAB BG04_1356	0	0	0.906024	1.3095	-0.142378	0.38902	0.077784	0.11817	0.085852	0.0902403	0.08509	0.073374	0.074888	0.12051	0.10851	0.12549	0.08629	0.07583	0.095436	0.072661	0.0768	0.12126
A0A0B6AQS3	Peptide methionine sulfoxide reductase MsrA (Protein-methionine-S-oxide reductase) (EC 1.8.4.11) (Peptide-methionine (S)-S-oxide reductase) (Peptide Met(O) reductase); msrA BG04_2647	0	0	0.906162	ON/OFF	-0.142159	ON/OFF	0.01472	0	0.0162443	0.0051131	0.017434	0.026726	0	0	0	0	0.013751	0.019774	0.015208	0	0.0073431	0.0079962
A0A0B6AEZ4	Cytochrome c oxidase subunit 1 (EC 7.1.1.9); ctaD BG04_3667	0	0	0.906958	1.01632	-0.140892	0.0233534	0.032025	0.055988	0.0353103	0.055089	0.027203	0.029438	0.039434	0.067831	0.038773	0.06136	0.039758	0.03267	0.033503	0.055266	0.050551	0.05945
A0A0B6AKH7	Serine hydroxymethyltransferase (SHMT) (Serine methylase) (EC 2.1.2.1); glyA BG04_2154	0	0	0.908171	1.16572	-0.138965	0.221224	0.104574	0.0665997	0.115148	0.0571317	0.12722	0.080033	0.10647	0.068925	0.045915	0.084959	0.099395	0.13612	0.10993	0.051014	0.057628	0.062753
A0A0B6AMQ4	Glutamine synthetase (EC 6.3.1.2); glnA BG04_1016	0	0	0.908618	1.14729	-0.138254	0.198234	0.353973	0.57845	0.389573	0.504187	0.4051	0.33968	0.31714	0.64574	0.52517	0.56444	0.36542	0.45186	0.35144	0.44892	0.50623	0.55741
A0A0B6AVG0	Dehydrogenase; BG04_4458	0	0	0.909121	1.03769	-0.137456	0.0533739	0.0107615	0.00399963	0.0118373	0.00385437	0.014571	0.0033506	0.014363	0.0039848	0.0037163	0.0042978	0.010343	0.0099159	0.015253	0.003871	0.0036823	0.0040098
A0A0B6AMX1	Oxaloacetate decarboxylase (EC 4.1.1.112) (EC 4.1.3.17) (Regulator of ribonuclease activity homolog); BG04_4663	0	0	0.909325	0.91202	-0.137133	-0.132862	0.059769	0.0935	0.065729	0.10252	0.044495	0.073896	0.060916	0.14197	0	0.13853	0.064342	0.061683	0.071162	0.13791	0.081213	0.088436
A0A0B6AD05	Catalase (EC 1.11.1.6); BG04_855	0	0	0.909968	2.15455	-0.136113	1.10739	0.0104117	0.027571	0.0114418	0.0127966	0.01023	0.0084011	0.012604	0.019983	0.026091	0.036639	0.0069159	0.0082876	0.019122	0.0097059	0.016619	0.012065
A0A0B6AQY1	DNA-binding protein HU; hup BG04_5629	0	0	0.909994	ON/OFF	-0.136071	ON/OFF	0.0118797	0.00984633	0.0130547	0	0.010801	0.024838	0	0.029539	0	0	0.012779	0.012251	0.014134	0	0	0
A0A0B6AYG4	Peptidase M48 family protein; BG04_5331	0	0	0.910425	0.8257	-0.135388	-0.27631	0.021676	0.034904	0.0238087	0.042272	0.02056	0.027579	0.016889	0.056227	0.01311	0.035375	0.028379	0.01166	0.031387	0.059172	0.034639	0.033005
A0A0B6AVP6	Pyridoxal 5'-phosphate synthase subunit PdxS (PLP synthase subunit PdxS) (EC 4.3.3.6) (Pdx1); pdxS BG04_4739	0	0	0.910559	2.10231	-0.135176	1.07198	0.0251323	0.0410063	0.027601	0.0195053	0.03042	0.011659	0.033318	0.032353	0.025863	0.064803	0.019995	0.023002	0.039806	0.022449	0.012813	0.023254
A0A0B6AKN3	Dihydroxy-acid dehydratase (DAD) (EC 4.2.1.9); ilvD BG04_4957	0	0	0.910791	1.50617	-0.134808	0.590882	0.0990577	0.100786	0.10876	0.0669153	0.10863	0.094188	0.094355	0.10958	0.077217	0.11556	0.10535	0.10907	0.11186	0.087527	0.049507	0.063712
A0A0B6AS61	Cytochrome; cccA BG04_2085	0	0	0.911212	1.91827	-0.134142	0.939805	0.0127323	0.0742843	0.013973	0.0387247	0.017434	0.010022	0.010741	0.095355	0.088931	0.038567	0.020626	0.0098869	0.011406	0.023158	0.033044	0.059972
TRYP_PIG	contamination	0	0	0.911329	1.09906	-0.133955	0.136268	0.402543	0.58948	0.44171	0.53635	0.33984	0.39074	0.47705	0.61764	0.59249	0.55831	0.4428	0.44889	0.43344	0.69714	0.46205	0.44986
A0A0B6AK10	Transketolase-like pyrimidine-binding domain-containing protein; BG04_4213	0	0	0.911449	0.65026	-0.133766	-0.620912	0.0789093	0.0996957	0.0865757	0.153317	0.077996	0.069748	0.088984	0.098751	0.081046	0.11929	0.088861	0.068806	0.10206	0.20337	0.10951	0.14707
A0A0B6AKM0	DinB family protein; BG04_4910	0	0	0.911765	1.89228	-0.133266	0.920124	0.0144209	0.0338	0.0158164	0.0178621	0.022976	0.013209	0.0070776	0.023563	0.043951	0.033886	0.020388	0.019545	0.0075163	0.03052	0.0072582	0.015808
A0A0B6AG26	Glyceraldehyde-3-phosphate dehydrogenase (EC 1.2.1.-); gap BG04_2043	0	0	0.9121	0.761746	-0.132737	-0.392617	0.257303	0.211463	0.2821	0.277603	0.25807	0.2251	0.28874	0.23526	0.18914	0.20999	0.27024	0.29271	0.28335	0.22066	0.32235	0.2898
A0A0B6ATJ0	tRNA-dihydrouridine synthase (EC 1.3.1.-); BG04_2241	0	0	0.913047	2.06558	-0.131239	1.04655	0.0053696	0.0028357	0.00588097	0.00137283	0.0089794	0.0034414	0.003688	0.0040928	0	0.0044143	0.0035413	0.010185	0.0039166	0	0	0.0041185
A0A0B6AFJ2	S-ribosylhomocysteine lyase (EC 4.4.1.21) (AI-2 synthesis protein) (Autoinducer-2 production protein LuxS); luxS BG04_1863	0	0	0.913693	1.44558	-0.130219	0.531652	0.0784957	0.108231	0.0859103	0.0748703	0.1076	0.065496	0.062391	0.060584	0.16143	0.10268	0.089863	0.093327	0.074541	0.075669	0.087977	0.060965
A0A0B6ANZ4	Phosphate-binding protein; pstS BG04_1615	0	0	0.913778	0.886215	-0.130084	-0.174272	0.0025149	0.0184353	0.0027522	0.0208023	0.00338	0	0.0041647	0.023109	0.017242	0.014955	0	0.0038337	0.0044229	0.022449	0.021355	0.018603
A0A0B6AKB0	Uracil-DNA glycosylase (UDG) (EC 3.2.2.27); ung BG04_2202	0	0	0.915672	1.58035	-0.127097	0.660242	0.016161	0.0186975	0.0176493	0.0118312	0.026618	0	0.021865	0.024264	0.0056574	0.026171	0.026243	0.015095	0.01161	0.017679	0.0056057	0.012209
A0A0B6AL25	ATP-dependent 6-phosphofructokinase (ATP-PFK) (Phosphofructokinase) (EC 2.7.1.11) (Phosphohexokinase); pfkA BG04_907	0	0	0.916949	1.42546	-0.125086	0.511431	0.081897	0.121851	0.0893147	0.0854817	0.093454	0.071633	0.080604	0.12779	0.095343	0.14242	0.084769	0.081265	0.10191	0.10345	0.062981	0.090014
A0A0B6AKC4	Solute symporter family protein; BG04_3100	0	0	0.91736	0.883012	-0.12444	-0.179495	0.00357257	0.00630273	0.0038944	0.00713777	0.0059743	0.0022897	0.0024537	0.010892	0.0050792	0.002937	0.0094245	0.0022587	0	0.0079359	0.0025164	0.010961
A0A0B6AMF2	Glycerophosphoryl diester phosphodiesterase family protein; BG04_1364	0	0	0.917707	1.73322	-0.123894	0.793458	0.0076843	0.0095262	0.00837337	0.00549623	0.0082126	0.0047213	0.010119	0.01123	0.0052366	0.012112	0.0097166	0.0046575	0.010746	0	0.0051887	0.0113
A0A0B6APR6	Uncharacterized protein; BG04_2171	0	0	0.91771	1.68047	-0.12389	0.748868	0.0105659	0.0125495	0.0115133	0.00746783	0.011292	0.0064917	0.013914	0.0077205	0.021601	0.008327	0.01336	0.006404	0.014776	0.0075	0.0071345	0.007769
A0A0B6AUQ3	DSBA-like thioredoxin domain protein; BG04_95	0	0	0.917992	0.931809	-0.123447	-0.101894	0.0264213	0.10085	0.0287817	0.10823	0.0296	0.034033	0.015631	0.11564	0.080889	0.10602	0.045027	0.019185	0.022133	0.11796	0.09618	0.11055
A0A0B6AVG6	Aldo/keto reductase family protein; BG04_3825	0	0	0.918089	1.0544	-0.123294	0.0764198	0.04474	0.019938	0.0487317	0.0189093	0.049686	0.040805	0.043729	0.029117	0.0045259	0.026171	0.046188	0.044279	0.055728	0.018857	0.013454	0.024417
A0A0B6ALH6	Malonate-semialdehyde dehydrogenase (MSA dehydrogenase) (EC 1.2.1.27) (Methylmalonate semialdehyde dehydrogenase) (MMSA dehydrogenase) (MSDH); mmsA iolA BG04_3971	0	0	0.919426	0.931074	-0.121195	-0.103031	0.0520757	0.104569	0.0566393	0.11231	0.061341	0.047018	0.047868	0.11184	0.078226	0.12364	0.041125	0.067255	0.061538	0.10864	0.090429	0.13786
A0A0B6ALI9	1-(5-phosphoribosyl)-5-[(5-phosphoribosylamino)methylideneamino] imidazole-4-carboxamide isomerase (EC 5.3.1.16) (Phosphoribosylformimino-5-aminoimidazole carboxamide ribotide isomerase); hisA BG04_2059	0	0	0.919761	0.460401	-0.120669	-1.11904	0.0120092	0.00586063	0.0130569	0.0127294	0.016291	0.0046826	0.015054	0.0055689	0	0.012013	0.019274	0.0092386	0.010658	0.01623	0.0051462	0.016812
A0A0B6AS33	Flagellar basal-body rod protein FlgF; flgF BG04_1102	0	0	0.920302	0.613589	-0.119821	-0.704656	0.00425943	0.00715933	0.0046283	0.011668	0.0037784	0.0043443	0.0046556	0.010333	0	0.011145	0.0089407	0	0.0049442	0.015057	0.0095489	0.010398
A0A0B6ASF8	Dihydrolipoamide acetyltransferase component of pyruvate dehydrogenase complex (EC 2.3.1.-); BG04_4214	0	0	0.921022	0.32235	-0.118693	-1.6333	0.00898183	0.0170133	0.00975203	0.052779	0.0097424	0.011201	0.0060021	0.029974	0.003106	0.01796	0.0086449	0.01105	0.0095612	0.064706	0.040009	0.053622
A0A0B6AB15	ComE operon protein 2; BG04_1568	0	0	0.921059	0.41513	-0.118634	-1.26837	0.0212547	0.00484543	0.0230763	0.0116721	0.026429	0.024309	0.013026	0	0.0067408	0.0077955	0.012507	0.035972	0.02075	0.021064	0.0066791	0.0072732
A0A0B6AQA9	Succinate--CoA ligase [ADP-forming] subunit alpha (EC 6.2.1.5) (Succinyl-CoA synthetase subunit alpha) (SCS-alpha); sucD BG04_1121	0	0	0.921212	1.2007	-0.118395	0.263874	0.058555	0.0542163	0.063563	0.045154	0.069561	0.057127	0.048977	0.058882	0.054915	0.048852	0.054866	0.075141	0.060682	0.0484	0.046041	0.041021
A0A0B6AMU6	UPF0122 protein BG04_1133; BG04_1133	0	0	0.921392	2.99252	-0.118112	1.58136	0.0308	0.012399	0.0334277	0.00414333	0.027102	0.020774	0.044524	0.012353	0.011521	0.013323	0.042753	0.010246	0.047284	0	0	0.01243
A0A0B6AJG3	Preprotein translocase, YajC subunit; yajC BG04_1631	0	0	0.921552	1.30069	-0.117863	0.379273	0.435823	0.62713	0.472923	0.482153	0.43404	0.38085	0.49258	0.54665	0.72831	0.60643	0.50001	0.44048	0.47828	0.48552	0.50516	0.45578
A0A0B6AKX3	Glyoxalase/Bleomycin resistance /Dioxygenase superfamily protein; BG04_184	0	0	0.92239	1.53189	-0.116552	0.615313	0.0343513	0.062687	0.0372417	0.0409213	0.038516	0.026571	0.037967	0.052667	0.07859	0.056804	0.036456	0.034949	0.04032	0.051163	0.029202	0.042399
A0A0B6ANP0	Small ribosomal subunit protein uS14; rpsN1 rpsN rpsZ BG04_2423	0	0	0.923283	1.21609	-0.115155	0.282251	0.0488497	0.0436333	0.0529087	0.03588	0.048872	0.03746	0.060217	0.044551	0.062324	0.024025	0.057822	0.036954	0.06395	0.021639	0.04117	0.044831
A0A0B6AVC0	Orotidine 5'-phosphate decarboxylase (EC 4.1.1.23) (OMP decarboxylase) (OMPDCase) (OMPdecase); pyrF BG04_1168	0	0	0.923735	0.530164	-0.114448	-0.915491	0.0274787	0.00392273	0.0297473	0.0073991	0.033124	0.023803	0.025509	0.0056617	0	0.0061065	0.044089	0.023481	0.021672	0.0165	0	0.0056973
A0A0B6AII8	Hut operon positive regulatory protein; hutP BG04_3851	0	0	0.924028	1.61162	-0.113991	0.688509	0.0505973	0.111597	0.0547573	0.0692453	0.051622	0.044515	0.055655	0.079411	0.13166	0.12372	0.038172	0.058551	0.067549	0.068571	0.032615	0.10655
A0A0B6ALP3	Winged helix-turn-helix DNA-binding family protein; BG04_1938	0	0	0.925452	1.56119	-0.111769	0.642649	0.12257	0.1929	0.132443	0.123559	0.1317	0.10324	0.13277	0.14734	0.2901	0.14126	0.14873	0.11543	0.13317	0.15904	0.12103	0.090608
A0A0B6AWL2	Precorrin-6x reductase (EC 1.3.1.54); cobK BG04_5073	0	0	0.925679	ON/OFF	-0.111417	ON/OFF	0.0040915	0	0.00442	0	0.0077939	0.0044806	0	0	0	0	0	0.01326	0	0	0	0
A0A0B6ANN4	Methionine import ATP-binding protein MetN; metN BG04_1989	0	0	0.925899	1.3823	-0.111073	0.467073	0.004482	0.0053279	0.0048407	0.00385437	0.0029141	0.0033506	0.0071813	0.0079696	0.0037163	0.0042978	0.0068956	0	0.0076265	0.003871	0.0036823	0.0040098
A0A0B6AAM6	Ribonucleoside-diphosphate reductase subunit beta (EC 1.17.4.1); nrdB BG04_1874	0	0	0.925903	1.33757	-0.111067	0.41961	0.0541487	0.0337463	0.058482	0.0252297	0.042956	0.055975	0.063515	0.050906	0.029216	0.021117	0.067764	0.055219	0.052463	0.015216	0.028949	0.031524
A0A0B6A9C8	Flagellin; BG04_3376	0	0	0.926784	1.15887	-0.109695	0.212714	0.027692	0.0221927	0.0298797	0.0191503	0.0182	0.033481	0.031395	0.014932	0.030173	0.021473	0.036606	0.026836	0.026197	0.016923	0.022998	0.01753
A0A0B6ALY9	Aldehyde dehydrogenase; BG04_3855	0	0	0.927571	ON/OFF	-0.108471	ON/OFF	0.00313377	0	0.00337847	0	0.0020746	0.0047705	0.0025562	0	0	0	0	0.0047061	0.0054293	0	0	0
A0A0B6AIB8	Isochorismatase family protein; BG04_1593	0	0	0.928273	0.54328	-0.107379	-0.880232	0.0261467	0.010289	0.028167	0.0189387	0.027151	0.031217	0.020072	0.01485	0	0.016017	0.038548	0.024636	0.021317	0.014426	0.027446	0.014944
A0A0B6AGQ3	Small ribosomal subunit protein uS5; rpsE BG04_2427	0	0	0.928947	0.703729	-0.106332	-0.506908	0.120568	0.14323	0.12979	0.20353	0.089794	0.11701	0.1549	0.10641	0.19085	0.13243	0.1204	0.1358	0.13317	0.19084	0.18911	0.23064
A0A0B6AK86	lipoate--protein ligase (EC 6.3.1.20); BG04_2900	0	0	0.929957	0.603393	-0.104763	-0.728831	0.0114554	0.0112456	0.0123182	0.0186373	0.0090613	0.010418	0.014887	0.016521	0.0038519	0.013364	0.014294	0.0068517	0.015809	0.016049	0.019083	0.02078
A0A0B6AR18	Helix-turn-helix family protein; BG04_5686	0	0	0.930103	0.67704	-0.104537	-0.562687	0.0226793	0.0136773	0.0243837	0.0202017	0.031054	0.017852	0.019132	0.021231	0.019801	0	0	0.052833	0.020318	0	0.03924	0.021365
A0A0B6AKT7	Quinol oxidase subunit 2 (EC 1.10.3.-); qoxA BG04_64	0	0	0.930537	1.00611	-0.103864	0.00878752	0.0663293	0.108412	0.0712807	0.107753	0.068965	0.072085	0.057938	0.14145	0.095944	0.087841	0.085304	0.071111	0.057427	0.11243	0.10299	0.10784
A0A0B6AH07	Aspartyl/glutamyl-tRNA(Asn/Gln) amidotransferase subunit C (Asp/Glu-ADT subunit C) (EC 6.3.5.-); gatC BG04_2582	0	0	0.930754	0.646089	-0.103528	-0.630194	0.0190867	0.0233253	0.0205067	0.0361023	0.020703	0.023803	0.012754	0.028309	0.026401	0.015266	0.024494	0.023481	0.013545	0.0275	0.05232	0.028487
A0A0B6AM11	Spore coat CotO family protein; BG04_3025	0	0	0.930946	ON/OFF	-0.10323	ON/OFF	0.0115518	0.00266433	0.0124087	0	0.0058454	0	0.02881	0.007993	0	0	0	0.00663	0.030596	0	0	0
A0A0B6ASA0	UPF0342 protein BG04_2859; BG04_2859	0	0	0.931079	1.39337	-0.103025	0.478579	0.546137	0.621313	0.586563	0.445907	0.514	0.36443	0.75998	0.35142	0.83028	0.68224	0.58785	0.39837	0.77347	0.40965	0.43299	0.49508
A0A0B6AP95	Aldo/keto reductase family protein; BG04_1320	0	0	0.931507	1.55652	-0.102362	0.638322	0.00968043	0.013415	0.0103922	0.0086186	0.0097743	0.011238	0.008029	0.013365	0.012465	0.014415	0.011564	0.011086	0.0085267	0.0086557	0.0082339	0.0089662
A0A0B6AK54	YgjP-like metallopeptidase domain-containing protein; BG04_3498	0	0	0.931795	1.11228	-0.101915	0.153522	0.0622067	0.0601733	0.06676	0.054099	0.059623	0.073123	0.053874	0.043482	0.060829	0.076209	0.079948	0.063118	0.057214	0.0528	0.060272	0.049225
A0A0B6AUB6	Insulinase family protein; BG04_1043	0	0	0.932531	1.20625	-0.100776	0.270524	0.104349	0.154637	0.111899	0.128197	0.11636	0.096327	0.10036	0.13047	0.17213	0.16131	0.085356	0.13462	0.11572	0.12365	0.12645	0.13449
A0A0B6AIE6	Putative ring-cleaving dioxygenase mhqO; BG04_608	0	0	0.932691	1.03766	-0.100529	0.0533396	0.0107713	0.013114	0.0115487	0.012638	0.009555	0.010986	0.011773	0.013065	0.012185	0.014092	0.011305	0.010838	0.012503	0.012692	0.012074	0.013148
A0A0B6AF67	Riboflavin synthase (EC 2.5.1.9); ribE BG04_3591	0	0	0.932697	0.642083	-0.100519	-0.639168	0.0153457	0.0128967	0.016453	0.0200857	0.013613	0.015651	0.016773	0.018614	0	0.020076	0.016106	0.01544	0.017813	0.018082	0.017201	0.024974
A0A0B6A6J6	Rhodanese-like domain protein; BG04_1400	0	0	0.932703	0.984015	-0.10051	-0.0232481	0.0088207	0.00665233	0.00945713	0.0067604	0.0078246	0.0089964	0.0096411	0	0.019957	0	0.0092575	0.0088749	0.010239	0.010394	0.0098872	0
A0A0B6AVY4	Alkaline phosphatase synthesis transcriptional regulatory protein phoP; phoP BG04_1757	0	0	0.932717	0.193003	-0.100488	-2.37331	0.00470683	0.00177487	0.00504637	0.00919607	0.0041753	0.0048006	0.0051446	0	0.0053246	0	0.0049399	0.0047357	0.0054635	0.0055462	0.010552	0.01149
A0A0B6AF94	DNA-directed DNA polymerase (EC 2.7.7.7); BG04_1729	0	0	0.932717	2.51516	-0.100488	1.33065	0.0059799	0.00785133	0.00641127	0.0031216	0.0053046	0.006099	0.0065361	0.0096713	0.011275	0.0026077	0.006276	0.0060166	0.0069412	0.0046975	0.0022343	0.002433
A0A0B6ANC0	Short chain dehydrogenase family protein; BG04_4321	0	0	0.93325	1.47559	-0.099665	0.561289	0.0929937	0.065098	0.099645	0.0441167	0.079498	0.086833	0.11265	0.065223	0.030414	0.099657	0.11757	0.072135	0.10923	0.04752	0.030136	0.054694
A0A0B6ACR7	Ribosomal protein L11 methyltransferase (L11 Mtase) (EC 2.1.1.-); prmA BG04_1555	0	0	0.933665	0.627676	-0.099023	-0.671907	0.0120412	0.00435743	0.0128967	0.00694217	0.0095245	0.010951	0.015648	0.0043412	0.0040488	0.0046823	0.011269	0.010803	0.016618	0.0084345	0.0080235	0.0043685
A0A0B6AU53	YgiT-type zinc finger domain protein; BG04_4751	0	0	0.933669	0.33908	-0.0990167	-1.5603	0.0409657	0.00492333	0.043876	0.0145197	0.032404	0.037257	0.053236	0.01477	0	0	0.038338	0.036754	0.056536	0.028696	0	0.014863
A0A0B6AR27	PTS system, Lactose/Cellobiose specific IIA subunit; BG04_3307	0	0	0.933717	0.716746	-0.0989433	-0.480466	0.029338	0.0734027	0.0314207	0.102411	0.03581	0.041173	0.011031	0.085691	0.068501	0.066016	0.031776	0.050771	0.011715	0.083243	0.11312	0.11087
A0A0B6A869	Uncharacterized protein; BG04_3483	0	0	0.93488	0.53645	-0.0971462	-0.898485	0.030871	0.0130112	0.0330213	0.0242543	0.029953	0.034438	0.028222	0.014455	0.0089877	0.015591	0.05003	0.025979	0.023055	0.028085	0.015585	0.029093
A0A0B6AMU1	3-isopropylmalate dehydratase small subunit (EC 4.2.1.33) (Alpha-IPM isomerase) (IPMI) (Isopropylmalate isomerase); leuD BG04_1685	0	0	0.934959	2.13385	-0.0970254	1.09346	0.0185833	0.00911367	0.0198761	0.004271	0.02535	0.011659	0.018741	0.0069327	0.012931	0.0074773	0.029992	0.023002	0.0066343	0	0.012813	0
A0A0B6A570	Heat induced stress YflT family protein; BG04_5978	0	0	0.935071	ON/OFF	-0.096852	ON/OFF	0.0141514	0.00391133	0.015134	0	0.0092011	0.010579	0.022674	0	0.011734	0	0.010886	0.010436	0.02408	0	0	0
A0A0B6AWN5	dUTPase family protein; BG04_1738	0	0	0.935076	0.926804	-0.0968438	-0.109663	0.00943427	0.00260753	0.0100893	0.00281347	0.0061341	0.0070527	0.015116	0	0.0078226	0	0.0072574	0.0069575	0.016053	0	0	0.0084404
A0A0B6ABP6	3-phosphoshikimate 1-carboxyvinyltransferase AroA (EC 5.4.99.5); aroA BG04_5531	0	0	0.935487	0.743334	-0.0962098	-0.427918	0.0424053	0.0137281	0.0453297	0.0184683	0.03897	0.060808	0.027438	0.015225	0.017749	0.0082104	0.052693	0.050515	0.032781	0.022185	0.014069	0.019151
A0A0B6ANC5	AMP-binding enzyme family protein; BG04_4837	0	0	0.935501	1.83546	-0.0961882	0.876138	0.00704567	0.00607003	0.00753143	0.0033071	0.0075857	0.0065413	0.00701	0.0077795	0.0048369	0.0055937	0.0022437	0.012906	0.0074446	0.0025191	0.0047927	0.0026095
A0A0B6B0E3	Type 2 lantibiotic biosynthesis LanM family protein; lanM BG04_5681	0	0	0.936086	0.563951	-0.0952871	-0.826359	0.03041	0.00364147	0.0324863	0.00645707	0.037167	0.035986	0.018077	0.0053497	0.0012473	0.0043274	0.049759	0.031062	0.016638	0.0012992	0.0086513	0.0094207
A0A0B6AD44	Carbamoyl-phosphate synthase large chain (EC 6.3.5.5) (Carbamoyl-phosphate synthetase ammonia chain); carB BG04_1171	0	0	0.936387	1.40065	-0.0948226	0.486098	0.116912	0.0550237	0.124855	0.0392843	0.11145	0.14202	0.097267	0.055876	0.04619	0.063005	0.178	0.12851	0.068054	0.053047	0.032859	0.031947
A0A0B6ALJ9	Inosine-uridine preferring nucleoside hydrolase family protein; BG04_2833	0	0	0.93692	1.9544	-0.0940022	0.966726	0.0166253	0.0355597	0.0177447	0.0181947	0.015824	0.014555	0.019497	0.038947	0.044395	0.023337	0.018721	0.017948	0.016565	0.016815	0.015996	0.021773
A0A0B6AH72	Elongation factor Tu (EF-Tu); tuf BG04_2408	0	0	0.938303	0.781756	-0.0918748	-0.355209	0.81906	1.20667	0.872917	1.54353	0.91342	0.76458	0.77918	1.1564	1.0721	1.3915	0.861	0.93356	0.82419	1.5633	1.4237	1.6436
A0A0B6ATN7	ATP-dependent protease ATPase subunit HslU (Unfoldase HslU); hslU BG04_1115	0	0	0.938955	0.55847	-0.0908717	-0.840449	0.0225697	0.020542	0.024037	0.0367827	0.019192	0.019614	0.028903	0.029159	0.013597	0.01887	0.02523	0.021768	0.025113	0.05382	0.024251	0.032277
A0A0B6AJ28	Phosphate butyryltransferase (EC 2.3.1.19); ptb BG04_1361	0	0	0.939062	0.844451	-0.0907084	-0.243914	0.00739423	0.0119921	0.00787407	0.0142011	0.0065592	0.0075415	0.008082	0.017938	0.0083648	0.0096736	0.0038802	0.011159	0.008583	0.0087129	0.024865	0.0090254
A0A0B6AQL2	tRNA-specific 2-thiouridylase MnmA (EC 2.8.1.13); trmU mnmA BG04_1609	0	0	0.940102	ON/OFF	-0.0891114	ON/OFF	0.0080536	0	0.00856673	0.00123183	0.0080572	0.0061759	0.0099277	0	0	0	0.0095327	0.0091387	0.0070288	0	0	0.0036955
A0A0B6AFE6	Lipoprotein; BG04_5052	0	0	0.940418	0.818853	-0.0886265	-0.288324	0.018614	0.0144577	0.0197933	0.017656	0.013551	0.03116	0.011131	0.018529	0.011521	0.013323	0.016032	0.025616	0.017732	0.012	0.028538	0.01243
A0A0B6ASD8	ATP synthase subunit beta (EC 7.1.2.2) (ATP synthase F1 sector subunit beta) (F-ATPase subunit beta); atpD BG04_2142	0	0	0.940907	1.31151	-0.0878754	0.391227	0.49912	0.859833	0.530467	0.655607	0.58195	0.44687	0.46854	0.87619	0.81716	0.88615	0.54684	0.59096	0.4536	0.64186	0.67164	0.65332
A0A0B6AUC9	Clp protease family protein; BG04_1052	0	0	0.94163	0.360085	-0.0867678	-1.47359	0.00163257	0.0164887	0.00173377	0.045791	0	0	0.0048977	0.021741	0.010138	0.017587	0	0	0.0052013	0.04752	0.035159	0.054694
A0A0B6AIR0	Bacterial regulatory s, gntR family protein; BG04_3448	0	0	0.94163	ON/OFF	-0.0867678	ON/OFF	0.0019622	0.00469733	0.00208383	0	0	0	0.0058866	0	0	0.014092	0	0	0.0062515	0	0	0
A0A0B6AKY6	Nicotinate phosphoribosyltransferase (EC 6.3.4.21); BG04_4515	0	0	0.941634	0.361441	-0.0867611	-1.46817	0.000834633	0.000999	0.000886367	0.00276393	0	0	0.0025039	0	0	0.002997	0	0	0.0026591	0.0026994	0	0.0055924
A0A0B6AEE2	Putative spore coat protein; BG04_3708	0	0	0.941637	0.4758	-0.0867572	-1.07157	0.00105463	0.0272863	0.00112	0.0573483	0	0	0.0031639	0.021067	0.022922	0.03787	0	0	0.00336	0.034109	0.077871	0.060065
A0A0B6ACZ3	UPF0223 protein BG04_3648; BG04_3648	0	0	0.942171	ON/OFF	-0.0859389	ON/OFF	0.0214517	0	0.0227683	0.00512133	0.011165	0.025675	0.027515	0	0	0	0.02642	0.012664	0.029221	0	0	0.015364
A0A0B6AMC6	Small ribosomal subunit protein bS20; rpsT BG04_1564	0	0	0.942286	1.00528	-0.0857636	0.00759068	0.102091	0.100744	0.108344	0.100215	0.079046	0.12983	0.097397	0.077205	0.15841	0.066616	0.093522	0.12808	0.10343	0.105	0.071345	0.1243
A0A0B6AQ25	Alanine dehydrogenase (EC 1.4.1.1); ald BG04_1778	0	0	0.942363	1.1092	-0.0856449	0.149516	0.0192603	0.044396	0.0204383	0.0400253	0.015985	0.012252	0.029544	0.051001	0.02718	0.055007	0.01576	0.021152	0.024403	0.035389	0.037031	0.047656
A0A0B6AMS1	Proton/sodium-glutamate symport protein; gltT BG04_2744	0	0	0.943375	0.802039	-0.084096	-0.318256	0.00899483	0.0033279	0.00953473	0.0041493	0.007115	0.0081805	0.011689	0.006486	0	0.0034977	0.011224	0.00807	0.0093102	0.0094511	0.0029968	0
A0A0B6AIC0	YtxH-like family protein; BG04_776	0	0	0.943401	0.905779	-0.0840577	-0.142769	0.019296	0.0177952	0.0204537	0.0196463	0.012659	0.021832	0.023397	0.01731	0.0080717	0.028004	0.014977	0.021537	0.024847	0.016815	0.015996	0.026128
A0A0B6ANP3	5-oxoprolinase subunit A (5-OPase subunit A) (EC 3.5.2.9) (5-oxoprolinase (ATP-hydrolyzing) subunit A); pxpA BG04_4872	0	0	0.943684	3.0451	-0.0836237	1.60649	0.0105765	0.0107817	0.0112077	0.00354067	0.0078555	0.004516	0.019358	0.010742	0.010018	0.011585	0.0092941	0.0089099	0.015419	0.0052174	0	0.0054046
A0A0B6ANW2	1-pyrroline-5-carboxylate dehydrogenase (P5C dehydrogenase) (EC 1.2.1.88) (L-glutamate gamma-semialdehyde dehydrogenase); pruA rocA BG04_2951	0	0	0.944586	1.22567	-0.0822452	0.293569	0.314103	0.439047	0.33253	0.35821	0.3396	0.28175	0.32096	0.42743	0.44293	0.44678	0.2808	0.3633	0.35349	0.37934	0.30234	0.39295
A0A0B6ADB8	Urocanate hydratase (Urocanase) (EC 4.2.1.49) (Imidazolonepropionate hydrolase); hutU BG04_3890	0	0	0.94529	1.3193	-0.0811712	0.399775	0.045217	0.0271847	0.047834	0.0206053	0.052112	0.039256	0.044283	0.029486	0.022916	0.029152	0.046773	0.059107	0.037622	0.02387	0.018165	0.019781
A0A0B6ASW0	Disulfide oxidoreductase; BG04_1961	0	0	0.945464	1.27639	-0.0809061	0.352068	0.0103724	0.0207337	0.0109707	0.016244	0.0092011	0.010579	0.011337	0.025163	0.023468	0.01357	0	0.020872	0.01204	0.024444	0.011627	0.012661
A0A0B6A6A3	Chaperone protein DnaK (HSP70) (Heat shock 70 kDa protein) (Heat shock protein 70); dnaK BG04_1557	0	0	0.945763	0.874428	-0.0804491	-0.193589	0.19815	0.14772	0.209513	0.168933	0.17246	0.21151	0.21048	0.12802	0.18433	0.13081	0.19822	0.20679	0.22353	0.15709	0.18472	0.16499
A0A0B6ASC3	UPF0374 protein BG04_2698; BG04_2698	0	0	0.947902	0.626452	-0.0771899	-0.674725	0.01888	0.0078338	0.0199177	0.012505	0.016748	0.019256	0.020636	0.015268	0	0.0082334	0.019815	0.025328	0.01461	0.0074157	0.0070544	0.023045
A0A0B6AXS6	Septum site-determining protein divIVA; divIVA BG04_1181	0	0	0.949138	0.408345	-0.0753098	-1.29214	0.128003	0.0348773	0.134862	0.0854113	0.090889	0.18113	0.11199	0.033142	0	0.07149	0.15772	0.096217	0.15065	0.10463	0.076566	0.075038
A0A0B6A840	tRNA modification GTPase MnmE (EC 3.6.-.-); trmE mnmE BG04_2272	0	0	0.949224	0.901226	-0.07518	-0.150039	0.0140007	0.012789	0.0147497	0.0141907	0.021509	0.0098922	0.010601	0.014706	0.010972	0.012689	0.012724	0.014638	0.016887	0.017143	0.01359	0.011839
A0A0B6AIE0	YtkA-like family protein; BG04_427	0	0	0.949775	0.783807	-0.074342	-0.35143	0.0150332	0.0322173	0.0158282	0.0411037	0.0078246	0.017993	0.019282	0.032098	0.029935	0.034619	0.0092575	0.01775	0.020477	0.041575	0.049436	0.0323
A0A0B6AGR5	HAD hydrolase, IA, variant 1 family protein; BG04_1578	0	0	0.951993	0.853785	-0.070977	-0.228055	0.00877823	0.0131247	0.0092209	0.0153723	0.0058113	0.013363	0.0071604	0	0.022233	0.017141	0.0068755	0.013183	0.0076042	0.015439	0.014686	0.015992
A0A0B6A6W0	Sporulation protein YtfJ; ytfJ BG04_1787	0	0	0.952001	0.386713	-0.0709648	-1.37066	0.0096842	0.0581127	0.0101725	0.150273	0.0064111	0.014742	0.0078995	0.035066	0.016352	0.12292	0.0075852	0.014543	0.0083892	0.14477	0.12962	0.17643
A0A0B6AHX9	Polyhydroxyalkanoic acid synthase, PhaR subunit; phaR BG04_3529	0	0	0.952047	0.988746	-0.070895	-0.0163288	0.209657	0.086975	0.220217	0.087965	0.21472	0.22966	0.18459	0.088767	0.076418	0.09574	0.23632	0.21523	0.2091	0.086231	0.088339	0.089325
A0A0B6AN57	acetyl-CoA C-acetyltransferase (EC 2.3.1.9) (Acetoacetyl-CoA thiolase); BG04_2179	0	0	0.952607	1.62758	-0.0700463	0.702733	0.0884617	0.0971777	0.0928627	0.0597067	0.092439	0.059046	0.1139	0.098312	0.072041	0.12118	0.078988	0.12232	0.07728	0.057984	0.068138	0.052998
A0A0B6ALH1	Cell shape-determining protein MreB; mreB BG04_1661	0	0	0.953287	0.531308	-0.0690177	-0.912379	0.0583103	0.0402647	0.0611677	0.075784	0.064111	0.05696	0.05386	0.051802	0.026014	0.042978	0.072404	0.046274	0.064825	0.092903	0.066282	0.068167
A0A0B6AKY0	Small, acid-soluble spore protein A; sasP-A BG04_1793	0	0	0.953493	0.456391	-0.0687062	-1.13166	0.0427193	0.174757	0.044803	0.38291	0.032056	0.036856	0.059246	0.263	0.14308	0.11819	0.037926	0.054537	0.041946	0.23419	0.62784	0.2867
A0A0B6ARC0	Dipeptide epimerase (EC 5.1.1.-); BG04_2760	0	0	0.954039	1.18248	-0.0678792	0.241812	0.0635327	0.0535563	0.0665933	0.0452917	0.058454	0.070409	0.061735	0.064705	0.042597	0.053367	0.062573	0.078929	0.058278	0.040672	0.049242	0.045961
A0A0B6AKJ8	Small ribosomal subunit protein uS9; rpsI BG04_2443	0	0	0.954912	1.01382	-0.06656	0.0198001	0.111811	0.0889417	0.11709	0.0877293	0.099372	0.12304	0.11302	0.062714	0.13647	0.067641	0.10853	0.11271	0.13003	0.071077	0.086931	0.10518
A0A0B6AIG3	Probable manganese-dependent inorganic pyrophosphatase (EC 3.6.1.1) (Pyrophosphate phospho-hydrolase) (PPase); ppaC BG04_4959	0	0	0.955727	1.3683	-0.0653292	0.452385	0.232207	0.178873	0.242963	0.130727	0.23553	0.22257	0.23852	0.21617	0.11109	0.20936	0.2214	0.24152	0.26597	0.15	0.12231	0.11987
A0A0B6APE1	Ribonuclease J (RNase J) (EC 3.1.-.-); rnjB rnj BG04_1053	0	0	0.955863	1.06845	-0.0651239	0.0955257	0.0212887	0.022814	0.0222717	0.0213523	0.023276	0.018528	0.022062	0.024483	0.022834	0.021125	0.025421	0.020308	0.021086	0.023784	0.0181	0.022173
A0A0B6A9G0	NHL repeat family protein; BG04_539	0	0	0.95595	0.3745	-0.0649923	-1.41696	0.0021557	0.0120554	0.00225503	0.0321907	0	0.0031217	0.0033454	0.01485	0.017312	0.0040042	0.0032123	0	0.0035528	0.043279	0.030877	0.022416
A0A0B6AWK0	Uncharacterized protein; BG04_3278	0	0	0.956948	0.859063	-0.0634876	-0.219165	0.31593	0.209127	0.330143	0.243437	0.2926	0.44432	0.21087	0.3246	0.042242	0.26054	0.4115	0.27552	0.30341	0.264	0.22323	0.24308
A0A0B6A6T8	Dipeptidase family protein; BG04_1831	0	0	0.957702	1.52945	-0.0623518	0.613013	0.0180453	0.0230157	0.0188423	0.0150483	0.021279	0.017126	0.015731	0.020368	0.02985	0.018829	0.020141	0.016895	0.019491	0.014133	0.013444	0.017568
A0A0B6ATS9	Carbamoyl-phosphate synthase small chain (EC 6.3.5.5) (Carbamoyl-phosphate synthetase glutamine chain); carA BG04_1172	0	0	0.957786	1.04185	-0.0622244	0.0591506	0.0357427	0.00504677	0.037318	0.00484403	0.035785	0.044309	0.027134	0	0.0070209	0.0081194	0.035825	0.043711	0.032418	0	0.0069567	0.0075754
A0A0B6AJ11	Large ribosomal subunit protein bL21; rplU BG04_1653	0	0	0.95787	1.17807	-0.0620979	0.23643	0.346423	0.41941	0.36166	0.356013	0.3215	0.36965	0.34812	0.23979	0.74545	0.27299	0.38038	0.3094	0.3952	0.29765	0.38163	0.38876
A0A0B6AHM5	DinB superfamily protein; BG04_4824	0	0	0.958006	2.11193	-0.0618928	1.07856	0.0778613	0.123837	0.0812743	0.058637	0.08918	0.065916	0.078488	0.095814	0.21933	0.056367	0.090439	0.086701	0.066683	0.067692	0.064394	0.043825
A0A0B6AJ53	Phosphoglucomutase (EC 5.4.2.2) (Alpha-phosphoglucomutase) (Glucose phosphomutase); pgcA BG04_2826	0	0	0.959022	1.80752	-0.0603642	0.854009	0.135973	0.0851033	0.141783	0.047083	0.11401	0.17021	0.1237	0.095396	0.084629	0.075285	0.14092	0.14861	0.13582	0.067808	0.043003	0.030438
A0A0B6AX72	Uncharacterized protein; BG04_365	0	0	0.959835	ON/OFF	-0.0591424	ON/OFF	0.0097452	0	0.010153	0	0.0042286	0.014586	0.010421	0	0	0	0.005003	0.014389	0.011067	0	0	0
A0A0B6AN83	FeS assembly protein SufD; sufD BG04_1984	0	0	0.960254	0.893758	-0.0585115	-0.162044	0.0722867	0.102705	0.0752787	0.114913	0.075386	0.06829	0.073184	0.10308	0.1107	0.094334	0.072975	0.075141	0.07772	0.10014	0.11258	0.13202
A0A0B6AMC9	Catalase (EC 1.11.1.6); katA BG04_2234	0	0	0.960817	1.11963	-0.057666	0.163024	0.0749293	0.104013	0.077985	0.0928993	0.075654	0.063475	0.085659	0.11743	0.086049	0.10856	0.079832	0.076532	0.077591	0.097778	0.085262	0.095658
A0A0B6AMA4	Probable DNA-directed RNA polymerase subunit delta (RNAP delta factor); rpoE BG04_2173	0	0	0.961979	0.644055	-0.0559234	-0.634745	0.20401	0.119105	0.212073	0.18493	0.18423	0.26959	0.15821	0.14504	0.064075	0.1482	0.19155	0.19629	0.24838	0.19281	0.16225	0.19973
A0A0B6AH20	Dihydrolipoyl dehydrogenase (EC 1.8.1.4); lpdA BG04_3643	0	0	0.9624	1.56241	-0.0552917	0.643777	0.7241	1.16859	0.75239	0.747937	0.58143	0.8484	0.74247	1.408	0.98146	1.1163	0.76546	0.82495	0.66676	0.78357	0.68929	0.77095
A0A0B6AGL3	Ribosome-recycling factor (RRF) (Ribosome-releasing factor); frr BG04_1079	0	0	0.963055	0.565138	-0.0543096	-0.823326	0.230783	0.10164	0.239637	0.17985	0.19337	0.24086	0.25812	0.12486	0.0137	0.16636	0.21608	0.24979	0.25304	0.21405	0.1629	0.1626
A0A0B6B085	Uncharacterized protein; BG04_5776 BG04_5895	0	0	0.963236	ON/OFF	-0.0540382	ON/OFF	0.0108733	0	0.0112883	0.0187813	0.014614	0	0.018006	0	0	0	0.01729	0.016575	0	0.019412	0.036932	0
A0A0B6AUA3	Large ribosomal subunit protein bL20; rplT BG04_1741	0	0	0.96407	1.26856	-0.0527903	0.343191	0.28558	0.317157	0.296223	0.250013	0.29227	0.30724	0.25723	0.21695	0.50052	0.234	0.2964	0.1989	0.39337	0.16639	0.2849	0.29875
A0A0B6AD17	glucose 1-dehydrogenase [NAD(P)(+)] (EC 1.1.1.47); BG04_2930	0	0	0.964425	1.40074	-0.0522585	0.486189	0.071534	0.137031	0.0741727	0.0978273	0.064632	0.060378	0.089592	0.14914	0.077272	0.18468	0.071689	0.050399	0.10043	0.075122	0.10719	0.11117
A0A0B6AKN9	Vps23 core domain protein; BG04_1044	0	0	0.964985	1.17025	-0.0514213	0.226814	0.0621003	0.0760057	0.0643537	0.0649483	0.076086	0.047716	0.062499	0.085123	0.064686	0.078208	0.057285	0.078453	0.057323	0.055128	0.069922	0.069795
A0A0B6ALX9	DNA gyrase subunit A (EC 5.6.2.2); gyrA BG04_2282	0	0	0.967394	0.99071	-0.0478239	-0.0134646	0.0706927	0.070139	0.0730753	0.0707967	0.055867	0.068334	0.087877	0.081269	0.048508	0.08064	0.080162	0.076848	0.062216	0.067895	0.085614	0.058881
A0A0B6AXG9	Acyl carrier protein (ACP); acpP BG04_1137	0	0	0.967496	0.939531	-0.0476717	-0.0899872	0.110154	0.102045	0.113854	0.108612	0.12906	0.074191	0.12721	0.12353	0.049374	0.13323	0.091613	0.13174	0.11821	0.12	0.081537	0.1243
A0A0B6AX63	Aminotransferase (EC 2.6.1.-); BG04_3691	0	0	0.967744	1.20948	-0.0473019	0.274383	0.12271	0.05917	0.1268	0.048922	0.13115	0.11889	0.11809	0.065526	0.04503	0.066954	0.11041	0.15448	0.11551	0.046904	0.047805	0.052057
A0A0B6AEN2	SpoOM family protein; BG04_945	0	0	0.968558	1.08044	-0.046089	0.111619	0.0856483	0.055562	0.0884287	0.0514253	0.10869	0.066946	0.081309	0.058386	0.039602	0.068698	0.10104	0.088055	0.076191	0.056719	0.044145	0.053412
A0A0B6ARG6	Pyruvate dehydrogenase E1 component subunit beta (EC 1.2.4.1); pdhB BG04_3641	0	0	0.968973	1.20099	-0.0454714	0.26422	0.214863	0.420533	0.221743	0.350157	0.25684	0.21445	0.1733	0.42646	0.39773	0.43741	0.22429	0.22889	0.21205	0.3168	0.31295	0.42072
A0A0B6AZD9	HEAT repeat family protein; BG04_4288	0	0	0.97005	0.854194	-0.0438688	-0.227364	0.0519413	0.02301	0.053545	0.0269377	0.061111	0.048879	0.045834	0.021799	0.023719	0.023512	0.050298	0.051232	0.059105	0.024706	0.026859	0.029248
A0A0B6AVB4	Pyruvate kinase (EC 2.7.1.40); pyk BG04_1765	0	0	0.970418	0.772463	-0.0433211	-0.372462	0.0921927	0.0884857	0.095003	0.11455	0.11362	0.087738	0.07522	0.09507	0.077852	0.092535	0.09831	0.084629	0.10207	0.11713	0.10285	0.12367
A0A0B6AK37	PfkB carbohydrate kinase family protein; BG04_3460	0	0	0.972401	1.16526	-0.0403768	0.220656	0.0455917	0.025273	0.0468857	0.0216887	0.045864	0.045702	0.045209	0.029267	0.019496	0.027056	0.047028	0.041616	0.052013	0.024369	0.015454	0.025243
A0A0B6APK9	Prespore-specific transcriptional regulator rsfA; rsfA BG04_2194	0	0	0.972564	ON/OFF	-0.0401351	ON/OFF	0.073437	0.00754333	0.0755087	0	0.066544	0.066308	0.087459	0	0.02263	0	0.068233	0.065413	0.09288	0	0	0
A0A0B6AKT8	DNA-directed RNA polymerase subunit beta (RNAP subunit beta) (EC 2.7.7.6) (RNA polymerase subunit beta) (Transcriptase subunit beta); rpoB BG04_2402	0	0	0.972643	0.952643	-0.0400171	-0.0699928	0.239043	0.229323	0.245767	0.240723	0.22687	0.26951	0.22075	0.24383	0.18363	0.26051	0.30507	0.22409	0.20814	0.30248	0.2158	0.20389
A0A0B6AEF3	DNA-directed RNA polymerase subunit alpha (RNAP subunit alpha) (EC 2.7.7.6) (RNA polymerase subunit alpha) (Transcriptase subunit alpha); rpoA BG04_2436	0	0	0.972741	1.03638	-0.0398721	0.0515495	0.52624	0.39648	0.540987	0.382563	0.73105	0.30565	0.54202	0.36783	0.47623	0.34538	0.46804	0.6497	0.50522	0.40777	0.3959	0.34402
A0A0B6A5Y4	Small ribosomal subunit protein uS7; rpsG BG04_2406	0	0	0.975314	1.21294	-0.0360616	0.278509	0.209527	0.197208	0.21483	0.162587	0.19747	0.22704	0.20407	0.095814	0.37368	0.12213	0.21102	0.21675	0.21672	0.13538	0.17708	0.1753
A0A0B6ALM1	Phosphoglycerate kinase (EC 2.7.2.3); pgk BG04_2042	0	0	0.976561	0.720294	-0.0342174	-0.473342	0.159437	0.091074	0.163263	0.12644	0.17151	0.14209	0.16471	0.089668	0.086843	0.096711	0.14323	0.17164	0.17492	0.10721	0.14023	0.13188
A0A0B6AJY3	Elongation factor 4 (EF-4) (EC 3.6.5.n1) (Ribosomal back-translocase LepA); lepA BG04_1561	0	0	0.978019	0.140405	-0.0320653	-2.83234	0.0128737	0.00213803	0.013163	0.0152277	0.01146	0.015058	0.012103	0.0022386	0.0041755	0	0.015495	0.011141	0.012853	0.019572	0.010343	0.015768
A0A0B6AR13	Threonine--tRNA ligase (EC 6.1.1.3) (Threonyl-tRNA synthetase) (ThrRS); thrS BG04_1744	0	0	0.978162	0.751367	-0.031854	-0.412411	0.0932733	0.054434	0.0953557	0.0724467	0.081655	0.095655	0.10251	0.04424	0.066802	0.05226	0.098431	0.090868	0.096768	0.051163	0.062297	0.10388
A0A0B6AFS4	ABC transporter family protein; BG04_4584	0	0	0.980184	0.660047	-0.0288756	-0.59936	0.0623413	0.0218577	0.0636017	0.0331153	0.053466	0.069952	0.063606	0.027731	0.018809	0.019033	0.063257	0.064824	0.062724	0.031837	0.039604	0.027905
A0A0B6AK33	Deblocking aminopeptidase; BG04_5078	0	0	0.980399	0.854178	-0.0285585	-0.227391	0.00945357	0.024944	0.00964257	0.0292023	0.014402	0.0033117	0.010647	0.023631	0.025713	0.025488	0.0068157	0.003267	0.018845	0.026783	0.029117	0.031707
A0A0B6ACU3	Arginine-binding extracellular protein ArtP; artP BG04_1350	0	0	0.980611	0.529491	-0.0282471	-0.917322	0.0631017	0.0838643	0.0643493	0.158387	0.048384	0.081305	0.059616	0.11705	0.052209	0.082334	0.074858	0.054878	0.063312	0.2027	0.10346	0.169
A0A0B6ART6	Glutamate-1-semialdehyde 2,1-aminomutase (GSA) (EC 5.4.3.8) (Glutamate-1-semialdehyde aminotransferase) (GSA-AT); hemL BG04_2701	0	0	0.982844	0.777428	-0.0249652	-0.36322	0.0110244	0.00315713	0.0112169	0.004061	0.013802	0.0079343	0.011337	0.0031454	0.0029335	0.0033925	0.0081646	0.010436	0.01505	0.0061111	0.0029067	0.0031652
A0A0B6ANZ9	Adenine phosphoribosyltransferase (APRT) (EC 2.4.2.7); apt BG04_1624	0	0	0.982991	0.486554	-0.0247494	-1.03933	0.0323643	0.021434	0.0329243	0.0440527	0.040918	0.020163	0.036012	0	0.029818	0.034484	0.020748	0.03978	0.038245	0.054353	0.029545	0.04826
A0A0B6AX28	6,7-dimethyl-8-ribityllumazine synthase (DMRL synthase) (LS) (Lumazine synthase) (EC 2.5.1.78); ribH BG04_3593	0	0	0.98351	1.11898	-0.0239883	0.162178	0.24553	0.47035	0.249647	0.42034	0.24843	0.19775	0.29041	0.36583	0.58489	0.46033	0.26378	0.2601	0.22506	0.38077	0.45076	0.42949
A0A0B6AQS2	DUF2140 family protein; BG04_2096	0	0	0.983531	ON/OFF	-0.0239576	ON/OFF	0.00529717	0	0.00538587	0	0	0.0050555	0.010836	0	0	0	0.010404	0	0.0057536	0	0	0
A0A0B6AMG2	Holliday junction branch migration complex subunit RuvA; ruvA BG04_1636	0	0	0.983652	0.760615	-0.0237802	-0.394762	0.0347177	0.0180499	0.0352947	0.0237307	0.029371	0.050655	0.024127	0.033468	0.0062427	0.014439	0.040542	0.033314	0.032028	0.019507	0.024742	0.026943
A0A0B6ASZ8	Methylmalonyl-CoA epimerase (EC 5.1.99.1); mce BG04_1344	0	0	0.984133	2.30433	-0.0230745	1.20435	0.039179	0.0723317	0.0398107	0.0313895	0.042286	0.040516	0.034735	0.048185	0.11684	0.05197	0.033353	0.039968	0.046111	0.05617	0.0089055	0.029093
A0A0B6AJR8	Lactonase, 7-bladed beta-propeller family protein; BG04_2595	0	0	0.984529	1.18189	-0.0224938	0.241101	0.0446743	0.0411587	0.0453763	0.0348243	0.036493	0.03873	0.0588	0.057577	0.028639	0.03726	0.046497	0.038207	0.051425	0.041017	0.02483	0.038626
A0A0B6AXU1	glucose 1-dehydrogenase [NAD(P)(+)] (EC 1.1.1.47); BG04_4521	0	0	0.986107	1.1556	-0.0201845	0.208637	0.193057	0.133125	0.195777	0.1152	0.19258	0.16828	0.21831	0.16327	0.088414	0.14769	0.17772	0.18785	0.22176	0.12279	0.11681	0.106
A0A0B6AM39	General stress protein 14; ywrO BG04_836	0	0	0.986159	1.25011	-0.0201073	0.322053	0.0322767	0.019261	0.0327297	0.0154075	0.034665	0.026571	0.035594	0.0237	0	0.034083	0.034177	0.026212	0.0378	0.023023	0.0073004	0.015899
A0A0B6AIW0	Aldo/keto reductase family protein; BG04_202	0	0	0.986232	1.82832	-0.0200003	0.87052	0.029227	0.025986	0.029635	0.014213	0.038343	0.025716	0.023622	0.030584	0.028524	0.01885	0.026463	0.028993	0.033449	0.016977	0.0080751	0.017587
A0A0B6AVZ5	Large ribosomal subunit protein uL13; rplM BG04_2442	0	0	0.98636	0.784655	-0.0198131	-0.349869	0.0463547	0.0517347	0.0469957	0.065933	0.04112	0.047278	0.050666	0.037484	0.087398	0.030322	0.040542	0.046639	0.053806	0.054621	0.086598	0.05658
A0A0B6A969	Aspartate--tRNA(Asp/Asn) ligase (EC 6.1.1.23) (Aspartyl-tRNA synthetase) (AspRS) (Non-discriminating aspartyl-tRNA synthetase) (ND-AspRS); aspS BG04_1618	0	0	0.986674	0.729126	-0.0193549	-0.45576	0.038575	0.0129891	0.039096	0.0178147	0.041965	0.038599	0.035161	0.018362	0.010703	0.0099024	0.045678	0.03427	0.03734	0.013378	0.016969	0.023097
A0A0B6AX74	Ketol-acid reductoisomerase (NADP(+)) (KARI) (EC 1.1.1.86) (Acetohydroxy-acid isomeroreductase) (AHIR) (Alpha-keto-beta-hydroxylacyl reductoisomerase); ilvC BG04_1689	0	0	0.986775	0.97404	-0.0192068	-0.0379465	0.188527	0.2629	0.191053	0.269907	0.21565	0.17758	0.17235	0.27893	0.23041	0.27936	0.19308	0.18179	0.19829	0.31742	0.23567	0.25663
A0A0B6ARQ1	Glucose-6-phosphate isomerase (GPI) (EC 5.3.1.9) (Phosphoglucose isomerase) (PGI) (Phosphohexose isomerase) (PHI); pgi BG04_1925	0	0	0.987897	1.28733	-0.0175675	0.364378	0.295207	0.20989	0.298823	0.163043	0.34083	0.27482	0.26997	0.19974	0.2145	0.21543	0.29327	0.33387	0.26933	0.16757	0.15102	0.17054
A0A0B6A8E8	Peptide deformylase (PDF) (EC 3.5.1.88) (Polypeptide deformylase); def BG04_3637	0	0	0.988194	0.797232	-0.0171344	-0.326928	0.0812167	0.045856	0.082187	0.057519	0.070209	0.086933	0.086508	0.073848	0	0.06372	0.083066	0.085758	0.077737	0.043043	0.04777	0.081744
A0A0B6ADZ1	Uncharacterized protein; BG04_5148	0	0	0.989353	0.573915	-0.0154422	-0.801092	0.0210013	0.0261728	0.0212273	0.045604	0.032264	0.014838	0.015902	0.0088234	0.041145	0.02855	0.015269	0.014638	0.033775	0.085714	0.024461	0.026637
A0A0B6APS0	Large ribosomal subunit protein bL17; rplQ BG04_2437	0	0	0.990785	1.09884	-0.0133558	0.135983	0.32077	0.30476	0.323753	0.277347	0.32296	0.33324	0.30611	0.1925	0.53859	0.18319	0.30372	0.30995	0.35759	0.22	0.29299	0.31905
A0A0B6AAH0	Succinate dehydrogenase iron-sulfur subunit (EC 1.3.5.1); BG04_1714	0	0	0.991553	0.645033	-0.0122384	-0.632555	0.072817	0.127977	0.0734373	0.198403	0.085066	0.066685	0.0667	0.14275	0.09862	0.14256	0.082345	0.057013	0.080954	0.20031	0.16612	0.22878
A0A0B6AZ76	Uncharacterized protein; BG04_779	0	0	0.992281	ON/OFF	-0.0111798	ON/OFF	0.00377067	0	0.0038	0	0	0.011312	0	0	0	0	0.0058203	0.0055797	0	0	0	0
A0A0B6AK23	Foldase protein PrsA (EC 5.2.1.8); prsA1 prsA BG04_2870	0	0	0.992493	0.6272	-0.0108708	-0.673002	0.0183337	0.0197919	0.0184723	0.031556	0.016184	0.014887	0.02393	0.017704	0.0082558	0.033416	0.015319	0.014685	0.025413	0.021498	0.028631	0.044539
A0A0B6AD46	Ribonuclease J (RNase J) (EC 3.1.-.-); rnjA rnj BG04_3634	0	0	0.99338	1.23027	-0.00958272	0.298972	0.0956833	0.138413	0.096321	0.112507	0.091315	0.10087	0.094865	0.14935	0.1233	0.14259	0.11651	0.09748	0.074973	0.10941	0.12217	0.10594
A0A0B6AJP7	Lysine--tRNA ligase (EC 6.1.1.6) (Lysyl-tRNA synthetase) (LysRS); lysS BG04_2374	0	0	0.994194	1.27378	-0.00840066	0.349115	0.0712343	0.047461	0.0716503	0.03726	0.062359	0.067072	0.084272	0.04401	0.053872	0.044501	0.071399	0.059321	0.084231	0.042753	0.033044	0.035983
A0A0B6AVE8	Uncharacterized protein; BG04_1209	0	0	0.996163	1.41129	-0.00554581	0.497014	0.186077	0.229273	0.186793	0.162457	0.21658	0.16113	0.18052	0.14808	0.33306	0.20668	0.1658	0.25288	0.1417	0.18615	0.16098	0.14024
A0A0B6AU39	Flotillin-like protein FloA; floA BG04_1549	0	0	0.99698	0.788919	-0.00436287	-0.342051	1.11379	1.83113	1.11717	2.32107	0.93598	1.181	1.2244	1.9115	1.4262	2.1557	1.1865	1.0237	1.1413	2.2727	2.4576	2.2329
A0A0B6AKI4	Precorrin-6Y C5,15-methyltransferase (Decarboxylating), CbiT subunit (EC 2.1.1.132); cbiT BG04_5070	0	0	0.997398	0.833665	-0.00375896	-0.26246	0.0525123	0.117561	0.0526493	0.141017	0.059923	0.054544	0.04307	0.13315	0.079602	0.13993	0.053173	0.062302	0.042473	0.12935	0.13566	0.15804
A0A0B6ALU0	Lon protease (EC 3.4.21.53) (ATP-dependent protease La); lon BG04_1680	0	0	0.999414	0.333401	-0.000845529	-1.58467	0.00670933	0.0030179	0.00671327	0.00905187	0.0064194	0.0073808	0.0063278	0.0052667	0	0.003787	0.007595	0.0058248	0.00672	0.0068217	0.0097339	0.0106
A0A0B6APJ6	Fumarylacetoacetate (FAA) hydrolase family protein; BG04_5397	0	0	0.999964	ON/OFF	-5.21026e-05	ON/OFF	0.0184593	0	0.01846	0.00694433	0.02311	0.013285	0.018983	0	0	0	0.022785	0.017475	0.01512	0.010233	0	0.0106
A0A0B6AHE7	FMN dependent NADH:quinone oxidoreductase (EC 1.6.5.-) (Azo-dye reductase) (FMN-dependent NADH-azo compound oxidoreductase) (FMN-dependent NADH-azoreductase) (EC 1.7.1.17); azoR2 azoR BG04_935	0	0	1.00131	0.725588	0.00188778	-0.462778	0.0833553	0.0474397	0.0832463	0.065381	0.062108	0.087888	0.10007	0.07186	0	0.070459	0.062177	0.081282	0.10628	0.063462	0.060369	0.072312
A0A0B6A888	Putative quinone oxidoreductase YhfP; BG04_2832	0	0	1.00238	0.85044	0.0034253	-0.233718	0.0365463	0.019311	0.0364597	0.0227071	0.045033	0.027614	0.036992	0.028736	0.011486	0.017711	0.03552	0.030646	0.043213	0.039879	0.0075872	0.020655
A0A0B6AUT3	S1 RNA binding domain protein; BG04_2510	0	0	1.00291	1.03396	0.00419403	0.0481793	0.0133547	0.00255857	0.0133159	0.00247453	0.01098	0.018937	0.010147	0.0018768	0.0017504	0.0040485	0.016239	0.0093407	0.014368	0.0036464	0	0.0037772
A0A0B6AKE6	DUF4352 domain-containing protein; BG04_1484	0	0	1.00302	1.96447	0.00434722	0.97414	0.17837	0.0998153	0.177833	0.0508103	0.18402	0.16322	0.18787	0.11503	0.060346	0.12407	0.2115	0.14312	0.17888	0.055873	0.05315	0.043408
A0A0B6APA4	Putative NAD(P)H nitroreductase yfkO; BG04_4701	0	0	1.0032	0.623591	0.00460276	-0.681328	0.028778	0.0172063	0.0286863	0.0275923	0.022281	0.025618	0.038435	0.012187	0	0.039432	0.031633	0.025271	0.029155	0.029596	0.022523	0.030658
A0A0B6ARD3	Uncharacterized protein; BG04_5167	0	0	1.00384	0.448545	0.00553391	-1.15668	0.00484963	0.015935	0.00483107	0.035526	0.0049194	0.0065988	0.0030307	0.017938	0.017775	0.012092	0.0097005	0.0037198	0.0010729	0.046832	0.025901	0.033845
A0A0B6AHN0	Peptidase M20/M25/M40 family protein; BG04_1821	0	0	1.00406	1.0577	0.00584285	0.0809269	0.069854	0.130791	0.0695717	0.123657	0.089073	0.041605	0.078884	0.14464	0.095844	0.15189	0.079039	0.056829	0.072847	0.11092	0.13366	0.12639
A0A0B6AJ45	Multifunctional fusion protein [Includes: Protein translocase subunit SecD; Protein-export membrane protein SecF]; secDF secD secF BG04_1626	0	0	1.00439	1.02859	0.00632575	0.0406732	0.036266	0.0418123	0.0361073	0.04065	0.038682	0.030672	0.039444	0.062013	0.022113	0.041311	0.047344	0.034797	0.026181	0.051383	0.032024	0.038543
A0A0B6AV91	Flavin oxidoreductase / NADH oxidase family protein; BG04_47	0	0	1.00506	ON/OFF	0.00727916	ON/OFF	0.01371	0	0.013641	0	0.014156	0.01302	0.013954	0	0	0	0.010049	0.016056	0.014818	0	0	0
A0A0B6AFF7	Pur operon repressor; purR BG04_2341	0	0	1.00588	0.796891	0.00846328	-0.327546	0.004485	0.00499587	0.00445877	0.0062692	0	0	0.013455	0.0049773	0.004642	0.0053683	0.0086132	0	0.0047631	0	0.013799	0.0050086
A0A0B6APW8	Valine--tRNA ligase (EC 6.1.1.9) (Valyl-tRNA synthetase) (ValRS); valS BG04_1669	0	0	1.00601	1.34225	0.00864663	0.424651	0.11603	0.0977523	0.115337	0.0728273	0.10954	0.10776	0.13079	0.098823	0.087844	0.10659	0.14563	0.11911	0.08127	0.0645	0.085614	0.068368
A0A0B6APP0	Putative phosphoesterase BG04_3039 (EC 3.1.-.-); BG04_3039	0	0	1.00623	1.59866	0.00895464	0.676866	0.252653	0.218447	0.25109	0.136643	0.2572	0.24867	0.25209	0.10391	0.38763	0.1638	0.23514	0.31161	0.20652	0.16306	0.11818	0.12869
A0A0B6AU70	Uncharacterized protein; BG04_2327	0	0	1.00636	0.258179	0.00914964	-1.95356	0.0132448	0.00164703	0.0131611	0.00637943	0.018068	0.0083094	0.013357	0.0049411	0	0	0.017101	0.0081972	0.014185	0.0096	0.0045661	0.0049722
A0A0B6AAX7	Catabolite control protein A; ccpA BG04_1808	0	0	1.00742	0.5254	0.0106708	-0.928511	0.0707907	0.0313927	0.070269	0.05975	0.065849	0.065387	0.081136	0.032742	0.030536	0.0309	0.046037	0.074688	0.090082	0.047711	0.049168	0.082371
A0A0B6AN29	Damage-inducible protein DinB; BG04_3937	0	0	1.00879	1.45614	0.0126208	0.542145	0.115883	0.126434	0.114874	0.0868287	0.11306	0.10262	0.13197	0.089503	0.16694	0.12286	0.098562	0.12148	0.12458	0.10275	0.067671	0.090065
A0A0B6APM5	superoxide dismutase (EC 1.15.1.1); BG04_5191	0	0	1.00887	ON/OFF	0.0127344	ON/OFF	0.00675547	0	0.0066961	0	0	0.0077724	0.012494	0	0	0	0.007998	0.0076674	0.0044229	0	0	0
A0A0B6AJZ9	Tryptophan--tRNA ligase (EC 6.1.1.2) (Tryptophanyl-tRNA synthetase) (TrpRS); trpS BG04_2995	0	0	1.00897	0.536396	0.0128766	-0.898629	0.012417	0.00435967	0.0123067	0.0081277	0.012119	0.013933	0.011199	0.0041427	0	0.0089363	0.010753	0.010309	0.015858	0.0080488	0.0038283	0.012506
A0A0B6AL37	2-dehydropantoate 2-reductase (EC 1.1.1.169) (Ketopantoate reductase); BG04_4307	0	0	1.0096	1.32925	0.013777	0.410609	0.0464713	0.0588453	0.0460297	0.0442697	0.051455	0.044371	0.043588	0.061564	0.053315	0.061657	0.041854	0.058362	0.037873	0.051262	0.028446	0.053101
A0A0B6AXH3	Pyridoxal 5'-phosphate synthase subunit PdxS (PLP synthase subunit PdxS) (EC 4.3.3.6) (Pdx1); pdxS BG04_2291	0	0	1.00993	1.21786	0.0142588	0.284347	0.31453	0.452857	0.311437	0.371847	0.31664	0.2866	0.34035	0.47904	0.34796	0.53157	0.30688	0.30566	0.32177	0.34007	0.34904	0.42643
A0A0B6AQY6	HPr-like protein crh; crh BG04_2050	0	0	1.01017	1.02545	0.0145956	0.0362538	0.101299	0.0695517	0.100279	0.0678257	0.1183	0.054407	0.13119	0.080882	0.075432	0.052341	0.11197	0.080508	0.10836	0.078571	0.059794	0.065112
A0A0B6ACI4	Proline--tRNA ligase (EC 6.1.1.15) (Prolyl-tRNA synthetase) (ProRS); proS BG04_1074	0	0	1.01098	0.843475	0.0157599	-0.245583	0.0588463	0.0300657	0.058207	0.035645	0.051005	0.062688	0.062846	0.02886	0.022429	0.038908	0.052022	0.055857	0.066742	0.039717	0.033337	0.033881
A0A0B6AHY8	DNA-directed RNA polymerase subunit beta' (RNAP subunit beta') (EC 2.7.7.6) (RNA polymerase subunit beta') (Transcriptase subunit beta'); rpoC BG04_2403	0	0	1.01141	0.883104	0.0163747	-0.179345	0.30008	0.227393	0.296693	0.257493	0.24656	0.4133	0.24038	0.23271	0.1948	0.25467	0.41155	0.28625	0.19228	0.29885	0.23603	0.2376
A0A0B6ATE8	Uncharacterized protein; BG04_4540	0	0	1.01155	1.47887	0.0165728	0.564492	0.0395447	0.0694407	0.039093	0.0469553	0.041063	0.047213	0.030358	0.089839	0.094259	0.024224	0.02915	0.05589	0.032239	0.065455	0.04151	0.033901
A0A0B6AHG8	Pseudouridine synthase (EC 5.4.99.-); rluB BG04_1290	0	0	1.01166	ON/OFF	0.016729	ON/OFF	0.0170127	0	0.0168165	0.0074994	0.016493	0.014223	0.020322	0	0	0	0.019514	0.0093536	0.021582	0.0054772	0	0.017021
A0A0B6AW76	GDP-mannose 4,6-dehydratase (EC 4.2.1.47) (GDP-D-mannose dehydratase); gmd BG04_3419	0	0	1.01228	1.51441	0.0176051	0.598755	0.0415817	0.077513	0.0410773	0.0511837	0.058129	0.022278	0.044338	0.08327	0.06354	0.085729	0.042574	0.040815	0.039843	0.066184	0.04547	0.041897
A0A0B6AT42	Small ribosomal subunit protein uS13; rpsM BG04_2434	0	0	1.01238	0.868321	0.0177568	-0.2037	0.64118	0.441087	0.633337	0.507977	0.64058	0.73652	0.54644	0.17968	0.97401	0.16957	0.68988	0.58684	0.62329	0.46909	0.59152	0.46332
A0A0B6ABM0	SUF system FeS assembly protein, NifU family; BG04_1982	0	0	1.01297	0.803484	0.018595	-0.315659	0.0256383	0.0146673	0.02531	0.0182547	0.027603	0.023803	0.025509	0	0.044002	0	0.016329	0.023481	0.03612	0.018333	0.01744	0.018991
A0A0B6AGB6	Aryl-phospho-beta-D-glucosidase BglA (EC 3.2.1.86); bglA BG04_270	0	0	1.01302	ON/OFF	0.01866	ON/OFF	0.00850267	0	0.0083934	0	0.0082983	0.0095411	0.0076686	0	0	0	0.004909	0.0094122	0.010859	0	0	0
A0A0B6APJ5	DUF503 domain-containing protein; BG04_1067	0	0	1.01371	ON/OFF	0.0196495	ON/OFF	0.00413967	0	0.00408367	0.018836	0	0.012419	0	0	0	0	0	0.012251	0	0.014348	0.027297	0.014863
A0A0B6ADD9	Aspartokinase (EC 2.7.2.4); BG04_1055	0	0	1.01371	1.10914	0.0196508	0.149441	0.0009289	0.0142497	0.000916333	0.0128475	0	0.0027867	0	0.016571	0.015454	0.010724	0	0.002749	0	0.0032195	0.015313	0.02001
A0A0B6AYZ8	Succinate--CoA ligase [ADP-forming] subunit beta (EC 6.2.1.5) (Succinyl-CoA synthetase subunit beta) (SCS-beta); sucC BG04_1122	0	0	1.01372	1.1431	0.0196637	0.192954	0.275287	0.177787	0.27156	0.15553	0.27546	0.28712	0.26328	0.20769	0.15102	0.17465	0.26194	0.28324	0.2695	0.16073	0.18542	0.12044
A0A0B6AHE3	Coproporphyrin III ferrochelatase (EC 4.99.1.9); hemH cpfC BG04_2891	0	0	1.01385	0.782171	0.0198389	-0.354443	0.015523	0.0099487	0.015311	0.0127193	0.016028	0.014742	0.015799	0.0087665	0.016352	0.0047276	0.01517	0.018179	0.012584	0.012774	0.012152	0.013232
A0A0B6AT83	Intracellular serine protease; isp BG04_3116	0	0	1.01422	1.50446	0.0203765	0.589247	0.016067	0.0180137	0.0158417	0.0119735	0.012119	0.017417	0.018665	0.020714	0.015454	0.017873	0.017922	0.013745	0.015858	0.016098	0.011485	0.0083375
A0A0B6ATR9	Sirohydrochlorin cobaltochelatase (EC 4.99.1.3); cbiX BG04_5074	0	0	1.01467	1.62565	0.0210142	0.701018	0.13416	0.0305677	0.13222	0.0188033	0.13446	0.15083	0.11719	0.022423	0.020912	0.048368	0.14745	0.13763	0.11158	0.021782	0.016577	0.018051
A0A0B6ARZ7	Proton/sodium-glutamate symport protein; gltT BG04_3345	0	0	1.01509	0.889105	0.0216036	-0.169574	0.0114289	0.0109723	0.011259	0.0123408	0.0093969	0.016206	0.0086838	0.016062	0.0029959	0.013859	0.013897	0.010658	0.0092221	0.012482	0.014843	0.0096975
A0A0B6AVY5	Endonuclease I family protein; BG04_3809	0	0	1.01552	0.221509	0.0222158	-2.17456	0.0299503	0.009721	0.0294927	0.0438853	0.04094	0.021396	0.027515	0.010178	0.018985	0	0.035227	0.033771	0.01948	0.044494	0.056435	0.030727
A0A0B6A8R2	RNA polymerase sigma factor SigA; sigA BG04_1533	0	0	1.0158	0.960993	0.0226196	-0.0574022	0.068139	0.0535103	0.067079	0.0556823	0.063261	0.069704	0.071452	0.036043	0.073952	0.050536	0.056134	0.065773	0.07933	0.056021	0.056622	0.054404
A0A0B6AVM5	Glyoxalase/Bleomycin resistance /Dioxygenase superfamily protein; BG04_3490	0	0	1.01746	3.34403	0.0249777	1.74159	0.0248773	0.0336963	0.0244503	0.0100766	0.030113	0.025967	0.018552	0.030882	0.048002	0.022205	0.026721	0.017077	0.029553	0	0.0095127	0.020717
A0A0B6AK65	2-oxoisovalerate dehydrogenase subunit alpha (EC 1.2.4.4) (Branched-chain alpha-keto acid dehydrogenase E1 component alpha chain); bfmBAA BG04_1357	0	0	1.0184	1.24149	0.0262983	0.312078	0.08293	0.143653	0.081432	0.11571	0.084316	0.086556	0.077918	0.15647	0.11905	0.15544	0.081943	0.071725	0.090628	0.108	0.10654	0.13259
A0A0B6AAU2	Thioredoxin reductase (EC 1.8.1.9); trxB BG04_2055	0	0	1.0192	1.258	0.0274427	0.331136	0.162933	0.12201	0.159863	0.096987	0.22257	0.11173	0.1545	0.12002	0.11194	0.13407	0.18915	0.13867	0.15177	0.099937	0.083184	0.10784
A0A0B6AJU7	glucose 1-dehydrogenase [NAD(P)(+)] (EC 1.1.1.47); gdhB BG04_3132	0	0	1.01946	0.4008	0.0278043	-1.31905	0.0284997	0.0971993	0.0279557	0.242513	0.030459	0.01751	0.03753	0.14577	0.072831	0.072997	0.036037	0.012955	0.034875	0.24782	0.20206	0.27766
A0A0B6AR47	Oligoendopeptidase F (EC 3.4.24.-); pepF BG04_3012	0	0	1.0196	1.39513	0.0280062	0.480404	0.096384	0.191133	0.094531	0.137	0.096909	0.084983	0.10726	0.21786	0.17386	0.18168	0.097166	0.08756	0.098867	0.17236	0.11208	0.12656
A0A0B6APS9	DNA-directed RNA polymerase subunit epsilon (RNAP epsilon subunit) (EC 2.7.7.6) (RNA polymerase epsilon subunit) (Transcriptase subunit epsilon); rpoY BG04_3635	0	0	1.01993	1.34967	0.0284706	0.432603	0.200093	0.170012	0.196183	0.125966	0.20163	0.13247	0.26618	0.039386	0.38569	0.084959	0.25559	0.16335	0.16961	0.15304	0.14559	0.079267
A0A0B6ANP1	Putative sgc region protein SgcQ; BG04_3803	0	0	1.02007	1.04918	0.0286641	0.0692614	0.013674	0.018886	0.013405	0.0180008	0.014722	0.012695	0.013605	0.020131	0.0093871	0.02714	0.017418	0.008349	0.014448	0.024444	0.0093013	0.020257
A0A0B6AVJ8	D-alanine aminotransferase (EC 2.6.1.21); dat BG04_952	0	0	1.02119	0.814841	0.0302514	-0.295409	0.0404973	0.0368373	0.039657	0.045208	0.045973	0.04066	0.034859	0.048356	0.036079	0.026077	0.04184	0.040111	0.03702	0.042278	0.044686	0.04866
A0A0B6AP05	Chromosomal replication initiator protein DnaA; dnaA BG04_2277	0	0	1.02203	1.01447	0.0314394	0.0207195	0.0083703	0.0029829	0.00818987	0.00294037	0.0066693	0.010224	0.0082176	0	0.0056701	0.0032786	0.0078906	0.005043	0.011636	0.002953	0.0028091	0.003059
A0A0B6AMR2	Serine-protein kinase RsbW (EC 2.7.11.1) (Anti-sigma-B factor) (Sigma-B negative effector RsbW); rsbW BG04_2507	0	0	1.02204	1.11008	0.0314449	0.150665	0.131137	0.0843377	0.12831	0.0759743	0.14196	0.099352	0.1521	0.042199	0.1653	0.045514	0.10224	0.10501	0.17768	0.081988	0.077992	0.067943
A0A0B6AL92	General stress protein 16U; yceD BG04_5165	0	0	1.02273	1.11208	0.0324191	0.153261	0.183613	0.106181	0.179533	0.0954793	0.1708	0.21423	0.16581	0.14154	0.039602	0.1374	0.1837	0.1585	0.1964	0.11	0.0981	0.078338
A0A0B6AJK4	S1 motif domain-containing protein; BG04_1262	0	0	1.02274	0.968561	0.0324464	-0.0460848	0.372467	0.122636	0.364183	0.126617	0.43377	0.26901	0.41462	0.097058	0.1274	0.14345	0.36391	0.33992	0.38872	0.12222	0.11294	0.14469
A0A0B6AWT1	Glyoxalase/Bleomycin resistance /Dioxygenase superfamily protein; BG04_280	0	0	1.02277	2.67058	0.0324818	1.41715	0.105661	0.15492	0.103308	0.05801	0.13096	0.053142	0.13288	0.094801	0.17683	0.19313	0.10025	0.078635	0.13104	0.051163	0.04867	0.074197
A0A0B6AHM2	Uncharacterized protein; BG04_5991	0	0	1.02298	ON/OFF	0.0327787	ON/OFF	0.0320063	0.013328	0.0312873	0	0.028392	0.032644	0.034983	0	0.012069	0.027915	0.033592	0.010734	0.049536	0	0	0
A0A0B6A6A8	Isoleucine--tRNA ligase (EC 6.1.1.5) (Isoleucyl-tRNA synthetase) (IleRS); ileS BG04_1180	0	0	1.02302	0.802866	0.0328405	-0.316769	0.0797707	0.043575	0.0779753	0.0542743	0.070133	0.069471	0.099708	0.047212	0.035775	0.047738	0.095741	0.074651	0.063534	0.047296	0.053172	0.062355
A0A0B6AI14	Bacterial extracellular solute-binding s, 5 Middle family protein; BG04_3769	0	0	1.02329	0.719214	0.0332209	-0.475507	0.00531543	0.0268097	0.00519443	0.0372763	0.0073473	0.0063357	0.0022633	0.037675	0.021082	0.021672	0.0086928	0.0020834	0.0048071	0.048799	0.030173	0.032857
A0A0B6AKJ4	Aconitate hydratase (Aconitase) (EC 4.2.1.3); acnA BG04_5008	0	0	1.02372	1.20516	0.0338236	0.269229	0.233183	0.328953	0.22778	0.272953	0.2084	0.27492	0.21623	0.31346	0.26576	0.40764	0.26603	0.24508	0.17223	0.27099	0.28828	0.25959
A0A0B6AGE5	Aminotransferase (EC 2.6.1.-); BG04_1937	0	0	1.0238	4.4257	0.0339278	2.14591	0.00752067	0.00479893	0.00734587	0.00108433	0.010298	0.0059199	0.0063441	0.0035202	0.0032831	0.0075935	0.0060917	0.0058399	0.010106	0	0.003253	0
A0A0B6AVU7	Acetyltransferase domain protein; BG04_4913	0	0	1.02381	ON/OFF	0.0339484	ON/OFF	0.0094253	0	0.0092061	0	0.012906	0.0074191	0.0079508	0	0	0	0.0076344	0.0073189	0.012665	0	0	0
A0A0B6AL41	Uncharacterized protein; BG04_3628	0	0	1.02463	0.726317	0.0351051	-0.461329	1.99257	1.41988	1.94467	1.9549	1.5889	3.0635	1.3253	1.9486	0.25763	2.0534	2.3062	1.7774	1.7504	2.3209	1.5454	1.9984
A0A0B6ATH9	DUF1797 family protein; BG04_3621	0	0	1.02465	1.26152	0.0351292	0.335166	0.3715	0.311743	0.362563	0.247117	0.36946	0.3369	0.40814	0.33099	0.34119	0.26305	0.3919	0.4624	0.23339	0.23692	0.24148	0.26295
A0A0B6AJT1	Stage VI sporulation protein D; spoVID BG04_1671	0	0	1.0248	7.99458	0.0353454	2.99902	0.0254663	0.009343	0.02485	0.00116867	0.015288	0.023437	0.037674	0	0.012998	0.015031	0.018088	0.02312	0.033342	0	0	0.003506
A0A0B6ANK7	Thioredoxin family protein; BG04_79	0	0	1.02575	0.882534	0.0366843	-0.180276	0.0921787	0.0712467	0.0898643	0.0807297	0.085944	0.11117	0.079422	0.10283	0	0.11091	0.082617	0.10966	0.077316	0.085622	0.067874	0.088693
A0A0B6AFN7	Sulfite reductase [NADPH] hemoprotein beta-component (SiR-HP) (SiRHP) (EC 1.8.1.2); cysI BG04_30	0	0	1.02638	1.62758	0.0375677	0.702725	0.0487087	0.0570547	0.0474567	0.035055	0.038153	0.043867	0.064106	0.064028	0.050867	0.056269	0.032829	0.055077	0.054464	0.041466	0.035063	0.028636
A0A0B6AWR4	Chromosome partition protein Smc; smc BG04_1135	0	0	1.02687	0.614679	0.0382549	-0.702094	0.0123409	0.00500757	0.0120179	0.00814663	0.014244	0.013487	0.0092916	0.0068743	0.0032056	0.0049428	0.019826	0.0085531	0.0076747	0.010017	0.0063525	0.0080704
A0A0B6ASD0	Stage V sporulation protein S; spoVS BG04_1033	0	0	1.02806	0.811437	0.0399265	-0.301449	0.1463	0.139	0.142307	0.171301	0.16177	0.10628	0.17085	0.1264	0.10315	0.18745	0.10937	0.19659	0.12096	0.092093	0.26282	0.15899
A0A0B6AT76	Methionine aminopeptidase (MAP) (MetAP) (EC 3.4.11.18) (Peptidase M); map BG04_2594	0	0	1.02815	1.02736	0.0400487	0.0389425	0.0496873	0.0292007	0.048327	0.028423	0.044076	0.050677	0.054309	0.027395	0.03066	0.029547	0.056889	0.040903	0.047189	0.031935	0.020253	0.033081
A0A0B6ASC9	Beta-eliminating lyase family protein; BG04_1334	0	0	1.02952	0.459164	0.0419681	-1.12292	0.00833827	0.0168887	0.0080992	0.0367813	0.0065955	0.0075833	0.010836	0.012025	0.022429	0.016212	0.0078034	0.0049872	0.011507	0.032124	0.038893	0.039327
A0A0B6ANL5	NH(3)-dependent NAD(+) synthetase (EC 6.3.1.5); nadE BG04_3538	0	0	1.03074	0.505633	0.0436805	-0.983837	0.0118979	0.00328217	0.011543	0.0064912	0.014402	0.012419	0.0088726	0.0098465	0	0	0.017039	0.0081675	0.0094226	0.0095652	0	0.0099084
A0A0B6AAH9	Cysteine synthase (EC 2.5.1.47); cysK BG04_1830	0	0	1.03117	0.890544	0.044289	-0.167241	0.0170921	0.0087992	0.0165753	0.0098807	0.032056	0.0073712	0.011849	0.0087665	0.0081759	0.0094552	0.018963	0.018179	0.012584	0.0042581	0.012152	0.013232
A0A0B6AK71	Iron-sulfur cluster carrier protein; BG04_2446	0	0	1.03163	1.02814	0.0449314	0.0400424	0.0229693	0.01273	0.022265	0.0123815	0.022268	0.019202	0.027438	0.015225	0.010649	0.012316	0.02964	0.018943	0.018212	0.01479	0.0070346	0.01532
A0A0B6AMM5	FAD dependent oxidoreductase family protein; BG04_1960	0	0	1.03235	1.22496	0.0459295	0.292729	0.0302117	0.0150376	0.029265	0.0122761	0.033686	0.02582	0.031129	0.015354	0.021479	0.0082799	0.02657	0.031839	0.029386	0.014915	0.014188	0.0077252
A0A0B6ANB3	Stage 0 sporulation protein A; spo0A BG04_1367	0	0	1.03243	0.678072	0.0460386	-0.56049	0.063477	0.0401507	0.0614833	0.059213	0.049307	0.05233	0.088794	0.031118	0.072553	0.016781	0.067311	0.077435	0.039704	0.080611	0.023963	0.073065
A0A0B6AI22	Pyridoxal phosphate-dependent acyltransferase family protein; BG04_3849	0	0	1.0335	1.47027	0.0475352	0.556086	0.029125	0.0309713	0.028181	0.021065	0.027603	0.028852	0.03092	0.044607	0.022401	0.025906	0.032658	0.025616	0.026269	0.02	0.019025	0.02417
A0A0B6ASE9	SpoOM family protein; BG04_5522	0	0	1.03439	1.06358	0.0487834	0.0889269	0.0653157	0.0606353	0.063144	0.0570107	0.0721	0.050459	0.073388	0.068584	0.043974	0.069348	0.070468	0.053333	0.065631	0.054132	0.043572	0.073328
A0A0B6ASF0	NLP/P60 family protein; BG04_2761	0	0	1.03521	0.330255	0.0499296	-1.59835	0.0085331	0.0150253	0.00824283	0.045496	0.011795	0.010171	0.0036333	0.02016	0.0075209	0.017395	0.0069775	0.010034	0.007717	0.043086	0.044713	0.048689
A0A0B6A772	Delta-aminolevulinic acid dehydratase (EC 4.2.1.24); BG04_1673	0	0	1.0356	0.963683	0.0504696	-0.0533698	0.0559853	0.021918	0.0540607	0.022744	0.067061	0.05958	0.041315	0.016673	0.031099	0.017982	0.05049	0.051861	0.059831	0.028344	0.023111	0.016777
A0A0B6AJB9	Oligopeptide-binding protein oppA; oppA BG04_2996	0	0	1.03694	0.913808	0.0523341	-0.130036	0.78306	1.61187	0.755163	1.7639	0.76343	0.88193	0.70382	1.9068	1.3135	1.6153	0.83029	0.69724	0.73796	1.6211	1.7094	1.9612
A0A0B6AU68	Activator of Hsp90 ATPase homologue 1-like C-terminal domain-containing protein; BG04_4784	0	0	1.0386	1.46634	0.0546354	0.552216	0.0175689	0.0182787	0.016916	0.0124655	0.027992	0.016092	0.0086227	0.019138	0.035698	0	0.016559	0.015875	0.018314	0.0092958	0.0088428	0.019258
A0A0B6AMN5	UPF0297 protein BG04_1602; BG04_1602	0	0	1.03861	0.984036	0.0546504	-0.0232171	0.0280317	0.00949267	0.0269897	0.00964667	0.044662	0.025675	0.013758	0	0.028478	0	0.02642	0.025328	0.029221	0.014831	0.014109	0
A0A0B6ATD4	Aspartate-semialdehyde dehydrogenase (ASA dehydrogenase) (ASADH) (EC 1.2.1.11) (Aspartate-beta-semialdehyde dehydrogenase); asd BG04_1056	0	0	1.03897	1.43965	0.0551585	0.525723	0.0369133	0.0689743	0.0355287	0.0479103	0.04582	0.029634	0.035286	0.062654	0.076693	0.067576	0.033882	0.038978	0.033726	0.041844	0.050661	0.051226
A0A0B6AH74	Dihydrolipoyllysine-residue succinyltransferase component of 2-oxoglutarate dehydrogenase complex (EC 2.3.1.61) (2-oxoglutarate dehydrogenase complex component E2); sucB BG04_5432	0	0	1.0394	1.12028	0.0557506	0.163862	0.337323	0.372427	0.324537	0.33244	0.3274	0.35787	0.3267	0.44453	0.32931	0.34344	0.34644	0.2772	0.34997	0.37364	0.30008	0.3236
A0A0B6AI11	Ribonucleoside-diphosphate reductase (EC 1.17.4.1); BG04_1875	0	0	1.03961	0.847741	0.0560384	-0.238305	0.0411393	0.0138637	0.039572	0.0163537	0.034587	0.041297	0.047534	0.014552	0.015268	0.011771	0.0362	0.040739	0.041777	0.019438	0.01681	0.012813
A0A0B6AN91	Glycine--tRNA ligase (EC 6.1.1.14) (Glycyl-tRNA synthetase) (GlyRS); glyS glyQS BG04_2576	0	0	1.0398	0.820812	0.0563084	-0.284876	0.0147787	0.0100233	0.014213	0.0122114	0.010801	0.014903	0.018632	0.011816	0.0055098	0.012744	0.010224	0.0098009	0.022614	0.0086087	0.019108	0.0089175
A0A0B6AD31	Uroporphyrinogen decarboxylase (UPD) (URO-D) (EC 4.1.1.37); hemE BG04_2890	0	0	1.04038	1.47575	0.0571126	0.561444	0.0201817	0.0168363	0.0193983	0.0114087	0.02291	0.016463	0.021172	0.019579	0.01826	0.01267	0.023717	0.019489	0.014989	0.0076081	0.010856	0.015762
A0A0B6AFQ7	Translation initiation factor IF-3; infC BG04_1743	0	0	1.04057	0.959839	0.0573753	-0.0591357	0.0853743	0.0682737	0.0820457	0.0711303	0.065849	0.12389	0.066384	0.065485	0.068707	0.070629	0.092073	0.067898	0.086166	0.063614	0.075643	0.074134
A0A0B6ANS5	Malate synthase G (EC 2.3.3.9); glcB BG04_5398	0	0	1.04125	1.31877	0.0583188	0.399197	0.110532	0.115387	0.106153	0.0874957	0.10554	0.097707	0.12835	0.11808	0.092641	0.13544	0.11027	0.10416	0.10403	0.11288	0.077939	0.071668
A0A0B6AAU7	Putative hydrolase ydeN; BG04_4070	0	0	1.04128	1.43532	0.058358	0.521376	0.017876	0.0233078	0.0171673	0.0162387	0.015857	0.018232	0.019539	0.021683	0.040445	0.0077955	0.018761	0.011991	0.02075	0.028085	0.013358	0.0072732
A0A0B6A6A0	Histidinol-phosphate aminotransferase (EC 2.6.1.9) (Imidazole acetol-phosphate transaminase); hisC BG04_1236	0	0	1.04258	0.854604	0.0601581	-0.226671	0.046628	0.0459957	0.0447237	0.053821	0.046031	0.040472	0.053381	0.055537	0.03453	0.04792	0.051257	0.036854	0.04606	0.053951	0.0479	0.059612
A0A0B6AFX0	Large ribosomal subunit protein uL4; rplD BG04_2411	0	0	1.04262	0.771682	0.06022	-0.373922	0.14978	0.120689	0.143657	0.156397	0.15362	0.16559	0.13013	0.072207	0.18366	0.1062	0.14199	0.16335	0.12563	0.095652	0.18198	0.19156
A0A0B6AN67	YhzD-like family protein; BG04_2865	0	0	1.04316	0.818324	0.060956	-0.289255	0.188158	0.105368	0.180373	0.128761	0.081453	0.26222	0.2208	0.13365	0.062324	0.12013	0.23129	0.20325	0.10658	0.17311	0.12351	0.089662
A0A0B6AI33	DinB superfamily protein; BG04_5280	0	0	1.04549	4.16118	0.0641803	2.05699	0.0164853	0.0229013	0.015768	0.00550357	0.01911	0.014648	0.015698	0.017421	0.032494	0.018789	0.015073	0.0072251	0.025006	0.0084615	0.0080492	0
A0A0B6AQZ8	Large ribosomal subunit protein bL9; rplI BG04_2256	0	0	1.04561	1.40807	0.0643406	0.493716	0.151773	0.103321	0.145153	0.0733777	0.16006	0.12269	0.17257	0.063837	0.18711	0.059015	0.11836	0.15129	0.16581	0.070872	0.075846	0.073415
A0A0B6AJI6	Putative anti-sigma-factor antagonist; BG04_4783	0	0	1.04583	0.796982	0.0646474	-0.327381	0.0184767	0.0197864	0.017667	0.0248267	0.020519	0.016852	0.018059	0.040083	0.014953	0.0043232	0.013873	0.019949	0.019179	0.023363	0.014816	0.036301
A0A0B6AKQ7	Small ribosomal subunit biogenesis GTPase RsgA (EC 3.6.1.-); rsgA BG04_1151	0	0	1.046	0.551807	0.0648817	-0.857764	0.012863	0.00488053	0.0122973	0.00884463	0.010175	0.011698	0.016716	0.0046376	0	0.010004	0.012038	0.01154	0.013314	0.0090102	0.012857	0.0046667
A0A0B6A6P2	Rqc2 homolog RqcH (RqcH); rqcH BG04_1166	0	0	1.0461	1.3823	0.0650173	0.467071	0.0191613	0.0031874	0.018317	0.00230587	0.024407	0.01804	0.015037	0.0047678	0.0022233	0.0025711	0.026814	0.0098869	0.01825	0.0023158	0.0022029	0.0023989
A0A0B6AT14	Large ribosomal subunit protein uL11; rplK BG04_2397	0	0	1.04657	0.847867	0.0656646	-0.238089	0.212683	0.17368	0.20322	0.204843	0.21143	0.22689	0.19973	0.12528	0.26064	0.13512	0.14175	0.2558	0.21211	0.15915	0.22264	0.23274
A0A0B6AMX5	Enoyl-CoA hydratase/isomerase family protein; BG04_2863	0	0	1.04689	0.49431	0.0661167	-1.01651	0.0173638	0.0188315	0.016586	0.0380966	0.029775	0.0085584	0.013758	0.030535	0.0094926	0.016467	0.017614	0.012664	0.01948	0.074157	0.0094058	0.030727
A0A0B6AHI9	Aldo/keto reductase family protein; BG04_3206	0	0	1.04716	0.718799	0.0664871	-0.47634	0.0353763	0.0263337	0.033783	0.0366357	0.032522	0.029083	0.044524	0.024706	0.027649	0.026646	0.034202	0.024591	0.042556	0.0336	0.036529	0.039778
A0A0B6ALV6	Intracellular serine protease; isp BG04_3808	0	0	1.04786	0.390222	0.0674483	-1.35763	0.0344093	0.0203561	0.0328377	0.0521653	0.043612	0.025071	0.034545	0.025558	0.0079452	0.027565	0.029485	0.028266	0.040762	0.041379	0.055108	0.060009
A0A0B6AC52	2-oxoglutarate dehydrogenase E1 component (EC 1.2.4.2) (Alpha-ketoglutarate dehydrogenase); sucA odhA BG04_5433	0	0	1.04801	1.31303	0.0676498	0.392896	0.273237	0.31015	0.26072	0.23621	0.25651	0.28054	0.28266	0.33935	0.29122	0.29988	0.30102	0.26965	0.21149	0.24655	0.24112	0.22096
A0A0B6AK50	Succinate dehydrogenase cytochrome b558 subunit; sdhC BG04_1716	0	0	1.04872	1.02455	0.0686253	0.0349971	0.0642573	0.113924	0.0612723	0.111194	0.059033	0.079186	0.054553	0.15472	0.056462	0.13059	0.075664	0.050218	0.057935	0.12416	0.080811	0.12861
A0A0B6AWI5	Acetyl-coenzyme A carboxylase carboxyl transferase subunit beta (ACCase subunit beta) (Acetyl-CoA carboxylase carboxyltransferase subunit beta) (EC 2.1.3.15); accD BG04_1767	0	0	1.04923	1.22503	0.0693307	0.292823	0.0834187	0.051429	0.0795047	0.0419817	0.084789	0.081889	0.083578	0.051013	0.043251	0.060023	0.072228	0.073089	0.093197	0.036041	0.03857	0.051334
A0A0B6A9Y6	Transcription elongation factor GreA (Transcript cleavage factor GreA); greA BG04_1594	0	0	1.04964	0.719694	0.0699	-0.474544	0.32871	0.138755	0.313163	0.192797	0.25158	0.45557	0.27898	0.1548	0.048124	0.21334	0.26788	0.34241	0.3292	0.19215	0.23047	0.15577
A0A0B6AMQ2	NH(3)-dependent NAD(+) synthetase (EC 6.3.1.5); nadE BG04_4517	0	0	1.04986	1.11315	0.070192	0.154654	0.0560413	0.07383	0.05338	0.066325	0.066248	0.033853	0.068023	0.080522	0.070404	0.070564	0.052254	0.050094	0.057792	0.068444	0.06976	0.060771
A0A0B6AR06	Thioredoxin family protein; BG04_4293	0	0	1.05049	0.761184	0.0710644	-0.393683	0.036978	0.02246	0.0352007	0.0295067	0.01911	0.032958	0.058866	0.039196	0	0.028184	0.033915	0.021675	0.050012	0.038077	0.024148	0.026295
A0A0B6AL67	Phosphatidylglycerol--prolipoprotein diacylglyceryl transferase (EC 2.5.1.145); lgt BG04_2067	0	0	1.05051	0.948577	0.0710916	-0.0761638	0.0135073	0.0165163	0.0128579	0.0174117	0.010762	0.016499	0.013261	0.024527	0.0091499	0.015872	0.016978	0.012207	0.0093886	0.023827	0.013599	0.014809
A0A0B6APF3	Protein-arginine kinase (EC 2.7.14.1); mcsB BG04_2380	0	0	1.05092	0.772029	0.0716524	-0.373273	0.0103414	0.00754123	0.00984033	0.00976807	0.011134	0.0096012	0.010289	0.011419	0.0070995	0.0041052	0.0032933	0.018943	0.0072847	0.011092	0.010552	0.0076602
A0A0B6AI40	Glyceraldehyde-3-phosphate dehydrogenase (EC 1.2.1.-); gap BG04_1751	0	0	1.05238	1.76511	0.0736539	0.819756	0.13649	0.0965443	0.129697	0.054696	0.16224	0.13657	0.11066	0.15846	0.062809	0.068364	0.10626	0.15773	0.1251	0.050029	0.062235	0.051824
A0A0B6ANN3	Acetate kinase (EC 2.7.2.1) (Acetokinase); ackA BG04_1784	0	0	1.05261	0.656152	0.0739742	-0.607897	0.0507977	0.0457507	0.0482587	0.0697257	0.062735	0.043278	0.04638	0.048039	0.044802	0.044411	0.038596	0.056925	0.049255	0.06	0.06976	0.079417
A0A0B6AY89	Metallo-beta-lactamase superfamily protein; BG04_5883	0	0	1.05332	1.64024	0.0749395	0.713909	0.0183551	0.018167	0.017426	0.0110758	0.024932	0.0081903	0.021943	0.014611	0.013626	0.026264	0.016856	0.012119	0.023303	0.018925	0.0045006	0.0098018
A0A0B6ANF7	3-hydroxyacyl-CoA dehydrogenase, NAD binding domain protein; BG04_2178	0	0	1.05349	1.13164	0.0751761	0.178416	0.0369417	0.104596	0.035066	0.0924283	0.052485	0.028161	0.030179	0.1244	0.075857	0.11353	0.041398	0.03175	0.03205	0.092958	0.092849	0.091478
A0A0B6AR52	LemA protein; BG04_290	0	0	1.0536	1.09419	0.0753214	0.12986	0.23485	0.389947	0.222903	0.35638	0.19454	0.29622	0.21379	0.52483	0.28832	0.35669	0.28615	0.1968	0.18576	0.3981	0.34548	0.32556
A0A0B6AWJ2	Permease IIC component; BG04_3303	0	0	1.05382	0.911992	0.0756333	-0.132908	0.0124661	0.057861	0.0118294	0.0634447	0.01836	0.010555	0.0084833	0.11925	0.020487	0.033846	0.010861	0.015618	0.0090092	0.094503	0.0232	0.072631
A0A0B6AXX0	Fused isobutyryl-CoA mutase [Includes: Isobutyryl-CoA mutase (ICM) (EC 5.4.99.13); P-loop GTPase (EC 3.6.5.-) (G-protein chaperone)]; icmF BG04_2174	0	0	1.05417	1.38501	0.0761011	0.469896	0.0728203	0.0866227	0.0690787	0.062543	0.08281	0.084633	0.051018	0.094362	0.061016	0.10449	0.10015	0.070966	0.03612	0.063556	0.056971	0.067102
A0A0B6A940	DUF5626 domain-containing protein; BG04_6020	0	0	1.05504	0.700381	0.0773021	-0.513789	0.23033	0.41022	0.218313	0.58571	0.16686	0.27285	0.25128	0.40055	0.32154	0.50857	0.22373	0.19346	0.23775	0.77328	0.46854	0.51531
A0A0B6AX44	GTP cyclohydrolase 1 (EC 3.5.4.16) (GTP cyclohydrolase I) (GTP-CH-I); folE BG04_1251	0	0	1.0552	0.622542	0.0775227	-0.683757	0.033291	0.0274477	0.0315493	0.0440897	0.031715	0.048619	0.019539	0.043366	0	0.038977	0.025015	0.041967	0.027666	0.049149	0.046754	0.036366
A0A0B6AKK2	Putative adhesin domain-containing protein; BG04_2071	0	0	1.05575	0.801566	0.0782627	-0.319106	0.0293737	0.0262027	0.0278227	0.0326893	0.030113	0.03777	0.020238	0.029946	0.024438	0.024224	0.025911	0.021735	0.035822	0.032727	0.027673	0.037668
A0A0B6AKP5	Cell wall-associated protease; wprA BG04_3470	0	0	1.05637	0.86669	0.0791204	-0.206412	0.032849	0.075116	0.031096	0.08667	0.034589	0.039769	0.024189	0.088201	0.075106	0.062041	0.033181	0.030749	0.029358	0.089407	0.092138	0.078465
A0A0B6A7T5	NADPH dehydrogenase (EC 1.6.99.1); namA BG04_1332	0	0	1.05644	1.61879	0.0792131	0.694911	0.068356	0.0735813	0.064704	0.0454547	0.07056	0.043944	0.090564	0.076383	0.074986	0.069375	0.073047	0.063358	0.057707	0.035148	0.04458	0.056636
A0A0B6ALD4	YtoQ family protein; BG04_4588	0	0	1.05647	1.5877	0.0792494	0.666935	0.118603	0.23762	0.112264	0.149663	0.095289	0.10956	0.15096	0.17683	0.29512	0.24091	0.088581	0.12352	0.12469	0.1537	0.15481	0.14048
A0A0B6AX48	Beta-ketoacyl-[acyl-carrier-protein] synthase III (Beta-ketoacyl-ACP synthase III) (KAS III) (EC 2.3.1.180) (3-oxoacyl-[acyl-carrier-protein] synthase 3) (3-oxoacyl-[acyl-carrier-protein] synthase III); fabH BG04_5697	0	0	1.05661	ON/OFF	0.0794484	ON/OFF	0.0182653	0	0.0172867	0	0.015102	0.017364	0.02233	0	0	0	0.017868	0.010278	0.023714	0	0	0
A0A0B6ANW4	Thioesterase domain-containing protein; BG04_1945	0	0	1.05676	1.61213	0.0796432	0.688969	0.112714	0.133001	0.10666	0.0825003	0.14084	0.071971	0.12533	0.085594	0.20955	0.10386	0.11109	0.1065	0.10239	0.08315	0.088985	0.075366
A0A0B6AUF0	Uncharacterized protein; BG04_2989	0	0	1.05679	0.726677	0.0796841	-0.460615	0.0371513	0.033618	0.035155	0.0462627	0.037995	0.030244	0.043215	0.035969	0.026091	0.038794	0.03458	0.036465	0.03442	0.038824	0.051704	0.04826
A0A0B6AVP0	Ribonucleoside-diphosphate reductase (EC 1.17.4.1); BG04_1398	0	0	1.05779	1.67349	0.0810534	0.742856	0.0545093	0.027516	0.0515313	0.0164423	0.041563	0.052131	0.069834	0.036166	0.024092	0.02229	0.071526	0.03857	0.044498	0.015057	0.023872	0.010398
A0A0B6AQ55	AcrB/AcrD/AcrF family protein; BG04_3362	0	0	1.05781	0.991425	0.081086	-0.012425	0.0449737	0.059001	0.0425157	0.0595113	0.033485	0.05775	0.043686	0.075415	0.037679	0.063909	0.046609	0.043565	0.037373	0.062795	0.054757	0.060982
A0A0B6AJ94	glucose 1-dehydrogenase [NAD(P)(+)] (EC 1.1.1.47); fabG BG04_3530	0	0	1.05844	0.849001	0.0819354	-0.236162	0.131557	0.092939	0.124293	0.109469	0.10058	0.18503	0.10906	0.10452	0.061567	0.11273	0.10472	0.1734	0.09476	0.085506	0.13218	0.11072
A0A0B6AR95	Bacterial extracellular solute-binding s, 5 Middle family protein; BG04_2991	0	0	1.05859	0.824939	0.0821406	-0.27764	0.210197	0.438213	0.198563	0.531207	0.20939	0.23088	0.19032	0.46232	0.37646	0.47586	0.21118	0.18688	0.19763	0.54259	0.50314	0.54789
A0A0B6AY54	Glucose-specific phosphotransferase enzyme IIA component; crr BG04_934	0	0	1.05868	0.895936	0.0822607	-0.158532	0.074547	0.0592507	0.0704153	0.0661327	0.072271	0.062321	0.089049	0.041176	0.092165	0.044411	0.064129	0.06831	0.078807	0.056	0.076102	0.066296
A0A0B6AW47	Cytochrome B6-F complex Fe-S subunit; BG04_1230	0	0	1.0587	0.774921	0.0822909	-0.367878	0.04262	0.0977977	0.040257	0.126203	0.035918	0.055062	0.03688	0.098227	0.10688	0.088286	0.02833	0.061108	0.031333	0.11133	0.14372	0.12356
A0A0B6AI95	Methionyl-tRNA formyltransferase (EC 2.1.2.9); fmt BG04_1156	0	0	1.05901	1.41794	0.0827221	0.503801	0.023185	0.0160177	0.021893	0.0112964	0.015925	0.01831	0.03532	0.021776	0.012185	0.014092	0.02261	0.018063	0.025006	0.012692	0.0080492	0.013148
A0A0B6AJT3	Acetyltransferase family protein; BG04_6003	0	0	1.05925	0.641722	0.0830495	-0.639979	0.015236	0.0083496	0.0143837	0.0130112	0.017851	0.020525	0.0073319	0.016273	0	0.0087758	0.01408	0.013498	0.015573	0.015808	0.015038	0.0081877
A0A0B6AGH7	33 kDa chaperonin (Heat shock protein 33 homolog) (HSP33); hslO BG04_2367	0	0	1.05997	0.726447	0.0840249	-0.461071	0.031732	0.0251317	0.0299367	0.0345953	0.030628	0.035215	0.029353	0.027921	0.01736	0.030114	0.032211	0.03088	0.026719	0.045205	0.025802	0.032779
A0A0B6AWF9	Dehydrogenase E1 component domain-containing protein; BG04_4212	0	0	1.06012	0.487392	0.0842281	-1.03684	0.0661483	0.0585547	0.062397	0.120139	0.057214	0.048472	0.092759	0.061764	0.038402	0.075498	0.060567	0.047817	0.078807	0.188	0.064686	0.10773
A0A0B6AC39	Quinol oxidase subunit 1 (EC 1.10.3.-); qoxB BG04_63	0	0	1.06096	1.23881	0.0853735	0.30895	0.0424937	0.07562	0.040052	0.0610427	0.039933	0.045914	0.041634	0.088207	0.054843	0.08381	0.050881	0.033099	0.036176	0.067326	0.052401	0.063401
A0A0B6ATN9	Fructose-1,6-bisphosphatase class 3 (FBPase class 3) (EC 3.1.3.11) (D-fructose-1,6-bisphosphate 1-phosphohydrolase class 3); fbp BG04_312	0	0	1.06191	1.36597	0.0866547	0.449924	0.012568	0.021244	0.0118353	0.0155523	0.013931	0.014237	0.009536	0.021165	0.019739	0.022828	0.012819	0.010534	0.012153	0.016449	0.019559	0.010649
A0A0B6AWW0	Putative alp7A; BG04_5864	0	0	1.06199	1.21001	0.0867717	0.275024	0.0086776	0.0080935	0.00817107	0.00668877	0.0050571	0.011629	0.0093467	0.010373	0.0064492	0.0074583	0.0059832	0.0086039	0.0099261	0.0067176	0.0063902	0.0069585
A0A0B6APX7	3-hydroxyacyl-[acyl-carrier-protein] dehydratase FabZ (EC 4.2.1.59) ((3R)-hydroxymyristoyl-[acyl-carrier-protein] dehydratase) ((3R)-hydroxymyristoyl-ACP dehydrase) (Beta-hydroxyacyl-ACP dehydratase); fabZ BG04_2131	0	0	1.06268	1.4636	0.0877034	0.549525	0.0417313	0.0534357	0.03927	0.0365097	0.034504	0.039672	0.051018	0.056617	0.052803	0.050887	0.024494	0.039136	0.05418	0.036667	0.03488	0.037982
A0A0B6ASZ0	Small ribosomal subunit protein uS11; rpsK BG04_2435	0	0	1.06275	1.01648	0.0878069	0.0235886	0.16162	0.147783	0.152077	0.145387	0.14636	0.17714	0.16136	0.10533	0.23577	0.10225	0.1276	0.15727	0.17136	0.11256	0.17521	0.14839
A0A0B6ASF2	DNA polymerase III PolC-type (PolIII) (EC 2.7.7.7); polC BG04_1073	0	0	1.06347	1.0927	0.0887757	0.127902	0.00966103	0.00697797	0.00908447	0.00638597	0.0076121	0.011139	0.010232	0.012301	0.00353	0.0051029	0.012281	0.0086338	0.0063386	0.014708	0.0034977	0.0009522
A0A0B6AB37	Hypoxanthine phosphoribosyltransferase (EC 2.4.2.8); hpt BG04_2364	0	0	1.064	1.00494	0.0895014	0.00710825	0.129039	0.130351	0.121277	0.12971	0.094376	0.11489	0.17785	0.083502	0.12743	0.18012	0.13136	0.09445	0.13802	0.12536	0.12627	0.1375
A0A0B6AP46	ABC-2 transporter family protein; BG04_3513	0	0	1.06435	3.01881	0.0899717	1.59398	0.0478893	0.00342343	0.044994	0.00113403	0.043539	0.055949	0.04418	0.0070042	0.0032661	0	0.054543	0.043574	0.036865	0.0034021	0	0
A0A0B6AMP1	OB-fold nucleic acid binding domain protein; BG04_2868	0	0	1.06455	1.49536	0.09024	0.580497	0.0503517	0.077734	0.0472987	0.0519833	0.041273	0.051104	0.058678	0.06946	0.060732	0.10301	0.048831	0.043212	0.049853	0.059042	0.040117	0.056791
A0A0B6AVH5	acetyl-CoA C-acetyltransferase (EC 2.3.1.9) (Acetoacetyl-CoA thiolase); BG04_1324	0	0	1.06537	1.05651	0.091349	0.0793122	0.266643	0.0818763	0.250283	0.0774967	0.30692	0.25743	0.23558	0.086001	0.070582	0.089046	0.24407	0.27964	0.22714	0.076861	0.079473	0.076156
A0A0B6API4	Large ribosomal subunit protein uL18; rplR BG04_2426	0	0	1.06543	0.724753	0.0914419	-0.464438	0.072191	0.0765943	0.0677573	0.105683	0.066248	0.038085	0.11224	0.045294	0.14785	0.036639	0.058785	0.046963	0.097524	0.088	0.1151	0.11395
A0A0B6ANP4	General stress protein 13; yugI BG04_1936	0	0	1.06561	0.411036	0.0916773	-1.28266	0.105925	0.068876	0.099403	0.167567	0.11955	0.060134	0.13809	0.03065	0.14292	0.033058	0.070719	0.11017	0.11732	0.22827	0.15106	0.12337
A0A0B6ARZ5	Cold shock protein CspC; cspC BG04_5174	0	0	1.06653	0.550264	0.0929313	-0.861803	0.599403	0.28144	0.56201	0.511463	0.6926	0.36354	0.74207	0.26764	0.28801	0.28867	0.74818	0.30739	0.63046	0.34	0.78004	0.41435
A0A0B6ALN3	PTS system fructose-specific EIIABC component (EC 2.7.1.69); fruA BG04_4441	0	0	1.06661	1.11156	0.0930293	0.152592	0.015281	0.01026	0.0143267	0.00923023	0.017546	0.016505	0.011792	0.015268	0.0061024	0.0094096	0.02642	0.014473	0.0020872	0.0084751	0.0060466	0.013169
A0A0B6AWW2	L-serine dehydratase (EC 4.3.1.17); sdaAA BG04_1143	0	0	1.06676	1.19368	0.0932329	0.255418	0.0643707	0.06219	0.0603423	0.0520993	0.057265	0.073588	0.062259	0.069092	0.042958	0.07452	0.063767	0.068773	0.048487	0.04922	0.046822	0.060256
A0A0B6AVH1	Peptidyl-prolyl cis-trans isomerase (PPIase) (EC 5.2.1.8); ppiB BG04_1298	0	0	1.06794	1.11826	0.0948256	0.161258	0.15421	0.135817	0.1444	0.121453	0.16562	0.12695	0.17006	0.07549	0.22001	0.11195	0.1388	0.14089	0.15351	0.12833	0.12208	0.11395
A0A0B6AHQ3	MafB-related protein; BG04_5990	0	0	1.0684	2.06164	0.0954515	1.0438	0.0103748	0.012235	0.00971057	0.00593457	0.0068063	0.011738	0.01258	0.0093069	0.01736	0.010038	0.0080528	0.0077199	0.013359	0.0045205	0.0086005	0.0046827
A0A0B6ATR7	Nucleotidyltransferase-like family protein; BG04_2709	0	0	1.07013	1.06869	0.0977811	0.0958396	0.010536	0.00800447	0.00984557	0.00749	0.010351	0	0.021257	0.0094362	0.0044002	0.010177	0.0081646	0.0078271	0.013545	0.01375	0.00872	0
A0A0B6ANK8	Large ribosomal subunit protein uL5; rplE BG04_2422	0	0	1.07087	0.31688	0.0987809	-1.65799	0.112373	0.0524246	0.104937	0.16544	0.10548	0.10851	0.12313	0.06832	0.0070797	0.081874	0.10509	0.10075	0.10897	0.14011	0.20343	0.15278
A0A0B6AJ22	Electron transfer flavodomain protein; BG04_1721	0	0	1.07125	1.1275	0.0993011	0.173124	0.221053	0.238327	0.20635	0.211377	0.27434	0.18225	0.20657	0.25842	0.2138	0.24276	0.2236	0.20399	0.19146	0.2308	0.18103	0.2223
A0A0B6AR38	Sporulation protein YabP; yabP BG04_2354	0	0	1.07148	0.802136	0.0996047	-0.31808	0.100093	0.207997	0.0934157	0.259303	0.08855	0.090499	0.12123	0.22871	0.16311	0.23217	0.093125	0.12275	0.064372	0.15683	0.32324	0.29784
A0A0B6ACG3	Zinc-binding dehydrogenase family protein; BG04_4217	0	0	1.07227	0.686187	0.100662	-0.543326	0.057937	0.0352737	0.0540323	0.0514053	0.068336	0.045833	0.059642	0.031148	0.03268	0.041993	0.057269	0.045214	0.059614	0.071862	0.043175	0.039179
A0A0B6AMU3	Arginine--tRNA ligase (EC 6.1.1.19) (Arginyl-tRNA synthetase) (ArgRS); argS BG04_2183	0	0	1.0725	0.724107	0.100982	-0.465725	0.0460147	0.0371337	0.042904	0.051282	0.044682	0.049318	0.044044	0.046434	0.022793	0.042174	0.05075	0.040543	0.037419	0.049856	0.047427	0.056563
A0A0B6AHP2	Cold shock protein CspC; cspC BG04_5177	0	0	1.07295	0.486279	0.10158	-1.04014	0.222758	0.15653	0.207613	0.321893	0.37641	0.069245	0.22262	0.10294	0.21121	0.15544	0.19595	0.17077	0.25612	0.2	0.47564	0.29004
A0A0B6AUJ8	Dihydrolipoamide acetyltransferase component of pyruvate dehydrogenase complex (EC 2.3.1.-); pdhC BG04_3642	0	0	1.07392	1.18394	0.102886	0.243591	0.604083	0.794887	0.562503	0.671393	0.58063	0.68869	0.54293	0.92575	0.7346	0.72431	0.41815	0.45553	0.81383	0.54568	0.78009	0.68841
A0A0B6AC21	SPFH domain / Band 7 family protein; BG04_2120	0	0	1.07435	0.924824	0.103462	-0.112749	0.535377	0.90523	0.498327	0.978813	0.47246	0.62851	0.50516	0.99842	0.70957	1.0077	0.59363	0.45173	0.44962	1.001	0.95224	0.9832
A0A0B6AN09	Large ribosomal subunit protein uL2; rplB BG04_2413	0	0	1.07502	0.879603	0.10437	-0.185076	0.211257	0.11609	0.196513	0.13198	0.20883	0.2608	0.16414	0.128	0.11938	0.10089	0.19595	0.22869	0.1649	0.14348	0.11374	0.13872
A0A0B6AGE7	UbiE/COQ5 methyltransferase family protein; BG04_5943	0	0	1.07503	ON/OFF	0.104375	ON/OFF	0.00827647	0	0.00769883	0.00160583	0.0072535	0.0041699	0.013406	0	0	0	0	0.0041135	0.018983	0.0048175	0	0
A0A0B6AHZ5	Putative succinyl-CoA:3-ketoacid-coenzyme A transferase subunit A; BG04_1323	0	0	1.07591	1.27625	0.105558	0.351909	0.0767253	0.0588457	0.071312	0.0461083	0.06943	0.06985	0.090896	0.071204	0.022136	0.083197	0.092413	0.059062	0.062461	0.097991	0.01645	0.023884
A0A0B6AMW1	Winged helix DNA-binding domain protein; BG04_3560	0	0	1.07629	0.80221	0.106067	-0.317949	0.0138689	0.0112549	0.0128859	0.0140298	0.01911	0.014648	0.0078488	0	0.02437	0.0093946	0.0075366	0.01445	0.016671	0.0084615	0.016098	0.01753
A0A0B6AZA1	L-lysine 2,3-aminomutase (EC 5.4.3.2); ablA BG04_4750	0	0	1.07632	0.670322	0.106106	-0.577074	0.119217	0.0514877	0.110763	0.0768103	0.12289	0.11206	0.1227	0.066637	0.037829	0.049997	0.10529	0.11055	0.11645	0.10132	0.056224	0.072887
A0A0B6AU85	Binding--dependent transport system inner membrane component family protein; BG04_2992	0	0	1.07665	1.03329	0.106544	0.0472456	0.0335957	0.036781	0.031204	0.035596	0.024766	0.056949	0.019072	0.059263	0.023687	0.027393	0.036626	0.024579	0.032407	0.032897	0.031294	0.042597
A0A0B6AQU4	Redox-sensing transcriptional repressor Rex; rex BG04_2533	0	0	1.07674	1.30978	0.106671	0.389325	0.0124936	0.0107062	0.0116032	0.00817407	0.0093748	0.010779	0.017327	0.019228	0.0059777	0.006913	0.011092	0.0053165	0.018401	0.0062264	0.011846	0.0064498
A0A0B6APB6	Aminotransferase class I and II family protein; BG04_4746	0	0	1.07807	1.24527	0.108444	0.316458	0.0914717	0.086501	0.084848	0.0694637	0.10606	0.068924	0.099431	0.091428	0.055865	0.11221	0.065468	0.1046	0.084476	0.067378	0.055355	0.085658
A0A0B6A7D0	Septum site-determining protein MinD (Cell division inhibitor MinD); minD BG04_1657	0	0	1.07829	0.848611	0.108739	-0.236825	0.042492	0.0448067	0.039407	0.0528	0.052301	0.042953	0.032222	0.045975	0.033349	0.055096	0.053039	0.021186	0.043996	0.064511	0.042485	0.051404
A0A0B6AL62	UPF0234 protein BG04_2957; BG04_2957	0	0	1.07929	0.659782	0.110081	-0.599938	0.0847763	0.0426477	0.0785483	0.064639	0.067061	0.11215	0.075118	0.041681	0.023324	0.062938	0.064916	0.082977	0.087752	0.072883	0.053925	0.067109
A0A0B6AYS9	Bacillithiol biosynthesis deacetylase BshB2; bshB2 BG04_4312	0	0	1.07992	1.36298	0.110919	0.446759	0.0735207	0.0711537	0.06808	0.0522047	0.090339	0.04674	0.083483	0.074117	0.046082	0.093262	0.069473	0.046109	0.088658	0.054	0.034246	0.068368
A0A0B6AE45	Aspartate ammonia-lyase (Aspartase) (EC 4.3.1.1); aspA BG04_9	0	0	1.08036	0.94349	0.111508	-0.0839207	0.0250873	0.0276263	0.0232213	0.029281	0.022964	0.024003	0.028295	0.028546	0.026623	0.02771	0.01976	0.030782	0.019122	0.022185	0.036932	0.028726
A0A0B6ADJ6	Small GTP-binding domain protein; BG04_422	0	0	1.08076	0.533861	0.112044	-0.905463	0.150733	0.0376547	0.13947	0.0705327	0.14722	0.17397	0.13101	0.055918	0.02086	0.036186	0.1016	0.16698	0.14983	0.065185	0.062009	0.084404
A0A0B6AL87	pyridoxal kinase (EC 2.7.1.35) (PN/PL/PM kinase) (Pyridoxal kinase) (Pyridoxamine kinase) (Vitamin B6 kinase); pdxK BG04_2209	0	0	1.08179	1.43722	0.113416	0.523279	0.0427407	0.0481233	0.0395093	0.0334837	0.050774	0.041699	0.035749	0.044632	0.046251	0.053487	0.042909	0.032908	0.042711	0.052993	0.027497	0.019961
A0A0B6AJJ0	Biotin carboxyl carrier protein of acetyl-CoA carboxylase; accB BG04_1379	0	0	1.08273	0.66795	0.114668	-0.582188	0.0780447	0.0524047	0.0720817	0.078456	0.065065	0.08161	0.087459	0.048529	0.030173	0.078512	0.062984	0.060381	0.09288	0.078571	0.067268	0.089529
A0A0B6AML3	TIGR04255 family protein; BG04_1419	0	0	1.08295	0.725734	0.114965	-0.462487	0.021842	0.0173963	0.020169	0.0239707	0.020789	0.019122	0.025615	0.017056	0.010605	0.024528	0.024596	0.014148	0.021763	0.016569	0.021016	0.034327
A0A0B6ASS7	Corrinoid adenosyltransferase (EC 2.5.1.17) (Cob(II)alamin adenosyltransferase) (Cob(II)yrinic acid a,c-diamide adenosyltransferase) (Cobinamide/cobalamin adenosyltransferase); yvqK BG04_4302	0	0	1.08426	2.28139	0.116711	1.18991	0.0628947	0.0745323	0.058007	0.0326697	0.057836	0.072542	0.058306	0.093463	0.060346	0.069788	0.037324	0.095417	0.04128	0.041905	0.019931	0.036173
A0A0B6AXM8	Oligoribonuclease nrnB; nrnB BG04_5470	0	0	1.08426	0.156492	0.116711	-2.67584	0.00937903	0.00151243	0.00865017	0.00966463	0.0061531	0.010612	0.011372	0	0	0.0045373	0.01092	0.006979	0.0080515	0.0081734	0.0038875	0.016933
A0A0B6ALW7	Transketolase (EC 2.2.1.1); tkt BG04_1007	0	0	1.08439	0.758315	0.116883	-0.399131	0.250613	0.15002	0.23111	0.197833	0.26628	0.25827	0.22729	0.13019	0.1992	0.12067	0.24817	0.24466	0.2005	0.13437	0.24625	0.21288
A0A0B6AKD1	Shikimate kinase (SK) (EC 2.7.1.71); aroK BG04_3243	0	0	1.08461	0.32786	0.117171	-1.60885	0.0280703	0.00772963	0.0258807	0.023576	0.026857	0.03088	0.026474	0.0073449	0	0.015844	0.019065	0.030462	0.028115	0.021405	0.02715	0.022173
A0A0B6AWA7	ADP-ribose pyrophosphatase (EC 3.6.1.13); nudF BG04_1318	0	0	1.08497	0.976828	0.117654	-0.0338241	0.0405927	0.0278643	0.0374137	0.0285253	0.032581	0.062434	0.026763	0.029701	0.01385	0.040042	0.044972	0.024636	0.042633	0.028852	0.034308	0.022416
A0A0B6AK42	Elongation factor Ts (EF-Ts); tsf BG04_1081	0	0	1.0853	0.868596	0.118099	-0.203243	0.941363	0.271147	0.867373	0.312167	1.0039	0.78379	1.0364	0.28289	0.28546	0.24509	0.83062	1.0348	0.7367	0.36041	0.29142	0.28467
A0A0B6AMG8	Nitronate monooxygenase family protein; BG04_854	0	0	1.08604	0.385549	0.119077	-1.37501	0.0133235	0.004207	0.012268	0.0109117	0.0030765	0.014149	0.022745	0.012621	0	0	0.0072799	0.017447	0.012077	0.01226	0.0077751	0.0127
A0A0B6AWL5	Fumarate hydratase class II (Fumarase C) (EC 4.2.1.2) (Aerobic fumarase) (Iron-independent fumarase); fumC BG04_4690	0	0	1.08633	0.176463	0.119467	-2.50256	0.0008892	0.00303787	0.000818533	0.0172153	0	0	0.0026676	0.0059207	0	0.0031929	0	0.0024556	0	0.014379	0.016414	0.020853
A0A0B6AWN1	Enolase (EC 4.2.1.11) (2-phospho-D-glycerate hydro-lyase) (2-phosphoglycerate dehydratase); eno BG04_2039	0	0	1.0884	1.22849	0.122203	0.296882	1.22677	1.35097	1.12713	1.0997	1.3972	1.124	1.1591	1.2958	1.329	1.4281	1.0557	1.1611	1.1646	1.1087	1.0197	1.1707
A0A0B6AKI3	Arginase family protein; BG04_3892	0	0	1.0888	2.20271	0.12274	1.13928	0.0357453	0.044914	0.03283	0.0203903	0.045584	0.027952	0.0337	0.033243	0.038754	0.062745	0.028763	0.037915	0.031812	0.02422	0.00768	0.029271
A0A0B6AS13	Uncharacterized protein; BG04_778	0	0	1.08902	1.5485	0.12303	0.630873	0.0346493	0.031304	0.031817	0.0202157	0.034665	0.026571	0.042712	0.0474	0.029471	0.017041	0.041013	0.039318	0.01512	0.046046	0.014601	0
A0A0B6ANT5	Bacterial regulatory s, luxR family protein; BG04_2114	0	0	1.08962	0.784637	0.12382	-0.349903	0.025817	0.0473923	0.0236937	0.0604003	0.035021	0.010066	0.032364	0.035916	0.022331	0.08393	0.010359	0.014896	0.045826	0.05815	0.038721	0.08433
A0A0B6AX33	Purine nucleoside phosphorylase DeoD-type (PNP) (EC 2.4.2.1); deoD BG04_940	0	0	1.08966	0.992948	0.123879	-0.0102096	0.16978	0.246883	0.15581	0.248637	0.15288	0.20995	0.14651	0.27873	0.12998	0.33194	0.17585	0.16377	0.12781	0.25949	0.24684	0.23958
A0A0B6AGZ1	Periplasmic binding family protein; BG04_2005	0	0	1.08987	1.66615	0.124158	0.736519	0.00691117	0.0231497	0.00634127	0.0138941	0.0094043	0.0036042	0.007725	0.025719	0.015991	0.027739	0.0037088	0.0071111	0.0082039	0.02082	0.0079223	0.01294
A0A0B6APH4	Sigma-54 interaction domain protein; BG04_4476	0	0	1.09201	ON/OFF	0.12699	ON/OFF	0.00464397	0	0.00425267	0.0102946	0.010072	0.0038599	0	0	0	0	0.003972	0	0.008786	0.0089189	0.012726	0.0092389
A0A0B6AEB3	Adenylate kinase (AK) (EC 2.7.4.3) (ATP-AMP transphosphorylase) (ATP:AMP phosphotransferase) (Adenylate monophosphate kinase); adk BG04_2431	0	0	1.09529	0.789047	0.131308	-0.341817	0.205487	0.076289	0.18761	0.096685	0.18317	0.25273	0.18056	0.10019	0.040879	0.087798	0.20047	0.1766	0.18576	0.072995	0.10994	0.10712
A0A0B6ATX3	Uroporphyrinogen-III synthase HemD family protein; BG04_4864	0	0	1.09552	0.875772	0.131618	-0.191374	0.031245	0.015702	0.0285207	0.0179293	0.040636	0.021237	0.031862	0.015154	0.004711	0.027241	0.034965	0.01676	0.033837	0.024535	0.014004	0.015249
A0A0B6AM42	Protein IolS; iolS BG04_3323	0	0	1.09601	1.09785	0.132262	0.134678	0.185273	0.112072	0.169043	0.102084	0.22118	0.1806	0.15404	0.12273	0.085847	0.12764	0.17825	0.15271	0.17617	0.11497	0.081011	0.11027
A0A0B6AUG9	Negative regulator of genetic competence ClpC/MecB; clpC BG04_2381	0	0	1.09801	1.24685	0.134893	0.31829	0.3924	0.254437	0.357373	0.204063	0.31291	0.40193	0.46236	0.24736	0.25096	0.26499	0.34273	0.37432	0.35507	0.21919	0.23322	0.15978
A0A0B6AC04	UPF0340 protein BG04_2155; BG04_2155	0	0	1.10109	1.88085	0.138929	0.911387	0.024635	0.022553	0.0223733	0.0119908	0.021721	0.01873	0.033454	0.01485	0.020775	0.032034	0.019274	0.012318	0.035528	0.021639	0.0068616	0.0074719
A0A0B6APN4	HTH-type transcriptional regulator MntR (Manganese transport regulator); mntR BG04_1396	0	0	1.10186	2.12779	0.139944	1.08936	0.0339983	0.045661	0.0308553	0.0214593	0.027796	0.039949	0.03425	0.019004	0.097482	0.020497	0.024665	0.031528	0.036373	0.027692	0.017562	0.019124
A0A0B6AKE1	DUF1292 domain-containing protein; BG04_4725	0	0	1.10261	1.02615	0.140918	0.0372368	0.0304433	0.0410643	0.0276103	0.040018	0.022844	0.026265	0.042221	0.031237	0.058265	0.033691	0.027028	0.025911	0.029892	0.015172	0.057732	0.04715
A0A0B6AJJ2	Uncharacterized protein; BG04_3000	0	0	1.10277	0.855225	0.141135	-0.225624	0.109831	0.105734	0.0995953	0.123633	0.11729	0.11987	0.092333	0.098013	0.10387	0.11532	0.10408	0.092386	0.10232	0.14282	0.10704	0.12104
A0A0B6AGV7	DNA topoisomerase 4 subunit A (EC 5.6.2.2) (Topoisomerase IV subunit A); parC BG04_4996	0	0	1.10323	1.07275	0.141728	0.101318	0.0186177	0.0103354	0.0168757	0.00963443	0.013528	0.022625	0.0197	0.0084085	0.0062736	0.016324	0.020371	0.012554	0.017702	0.004901	0.015541	0.0084613
A0A0B6ADA4	Carboxyl transferase domain protein; BG04_1206	0	0	1.10325	0.523365	0.141765	-0.934112	0.0334543	0.019682	0.0303233	0.0376067	0.030993	0.031181	0.038189	0.023839	0.012352	0.022855	0.029794	0.030759	0.030417	0.051462	0.029373	0.031985
A0A0B6AHV7	Protein translocase subunit SecA (EC 7.4.2.8); secA BG04_2090	0	0	1.10391	0.941622	0.142616	-0.0867805	0.0643187	0.0598787	0.0582647	0.063591	0.061663	0.064081	0.067212	0.056752	0.052929	0.069955	0.058926	0.0538	0.062068	0.067733	0.065931	0.057109
A0A0B6AZU4	Chemotaxis protein; BG04_4857	0	0	1.10396	1.0429	0.142691	0.0606049	0.00450737	0.00545157	0.0040829	0.0052273	0.0030113	0.0086556	0.0018552	0.010294	0.0038402	0.0022205	0.0071255	0.0051232	0	0.006	0.0076102	0.0020717
A0A0B6AIS6	DUF1806 family protein; BG04_4311	0	0	1.10416	0.815761	0.142946	-0.293782	0.0257177	0.0284983	0.0232917	0.0349347	0.034564	0	0.042589	0.047263	0	0.038232	0.030671	0.039204	0	0.034435	0.010919	0.05945
A0A0B6AG59	Transcription factor, RsfA family protein; BG04_1210	0	0	1.10566	4.69182	0.144908	2.23015	0.151453	0.0811717	0.13698	0.0173007	0.12422	0.17709	0.15305	0.081529	0.088708	0.073278	0.14696	0.10144	0.16254	0	0.031392	0.02051
A0A0B6ATP3	Sporulation transcriptional regulator SpoIIID; spoIIID BG04_2135	0	0	1.10781	2.1953	0.147716	1.13442	0.12819	0.110853	0.115714	0.0504957	0.12564	0.11819	0.14074	0.078093	0.20393	0.050536	0.081083	0.1166	0.14946	0.015172	0.057732	0.078583
A0A0B6AVR9	Polyribonucleotide nucleotidyltransferase (EC 2.7.7.8) (Polynucleotide phosphorylase) (PNPase); pnp BG04_1062	0	0	1.10786	1.24186	0.147774	0.312506	0.21498	0.223337	0.19405	0.17984	0.20352	0.1872	0.25422	0.21879	0.19868	0.25254	0.20758	0.20377	0.1708	0.18831	0.19864	0.15257
A0A0B6AQ04	Luciferase oxidoreductase, group 1 family protein; BG04_5101	0	0	1.10824	1.03769	0.148267	0.0533758	0.0145563	0.00816693	0.0131347	0.0078703	0.011901	0.017104	0.014664	0.0081366	0.0075884	0.0087758	0.0176	0.010124	0.01168	0.0079042	0.007519	0.0081877
A0A0B6ASN2	Transcription termination/antitermination protein NusG; nusG BG04_2396	0	0	1.10994	0.526739	0.150482	-0.92484	0.107538	0.0453117	0.096886	0.086023	0.084214	0.14847	0.089929	0.061415	0	0.07452	0.099636	0.095518	0.095504	0.096949	0.099319	0.061801
A0A0B6AKF9	Uncharacterized protein; BG04_1480	0	0	1.11097	1.03245	0.151825	0.0460788	0.164917	0.0787653	0.148443	0.0762893	0.16669	0.16217	0.16589	0.1052	0.0081759	0.12292	0.1517	0.10907	0.18456	0.11923	0.056708	0.05293
A0A0B6ANX8	Large ribosomal subunit protein uL10; rplJ BG04_2399	0	0	1.1121	1.2095	0.15329	0.274407	0.73262	0.581413	0.65877	0.480707	0.65251	0.77087	0.77448	0.29468	1.0611	0.38846	0.59494	0.74688	0.63449	0.46916	0.54463	0.42833
A0A0B6ALF6	Ribonuclease Y (RNase Y) (EC 3.1.-.-); rny BG04_1035	0	0	1.11251	1.30446	0.153812	0.383455	0.0686063	0.0461153	0.0616683	0.035352	0.063185	0.083654	0.05898	0.049745	0.029301	0.0593	0.074756	0.065151	0.045098	0.03815	0.036291	0.031615
A0A0B6APT3	Tautomerase (EC 5.3.2.-); BG04_2190	0	0	1.11287	1.67238	0.154286	0.741907	0.0359157	0.058985	0.032273	0.03527	0.048872	0.01873	0.040145	0.11138	0.04155	0.024025	0.038548	0.036954	0.021317	0.021639	0.061755	0.022416
A0A0B6AHG6	General stress protein 17M; yflT BG04_4618	0	0	1.11365	ON/OFF	0.1553	ON/OFF	0.01298	0	0.0116553	0	0.027603	0	0.011337	0	0	0	0.010886	0	0.02408	0	0	0
A0A0B6AHR2	Enoyl-CoA hydratase/isomerase family protein; BG04_2902	0	0	1.11636	1.50599	0.158803	0.590711	0.0715773	0.0614423	0.0641167	0.0407987	0.1271	0.035428	0.052204	0.063201	0.024559	0.096567	0.068355	0.078635	0.04536	0.061395	0.029202	0.031799
A0A0B6AGQ5	Putative pyruvate, phosphate dikinase regulatory protein (PPDK regulatory protein) (EC 2.7.11.32) (EC 2.7.4.27); BG04_1536	0	0	1.11666	ON/OFF	0.159192	ON/OFF	0.00847487	0	0.00758947	0.0084172	0.0037218	0.017117	0.0045858	0	0	0	0.0088068	0.0042214	0.0097402	0.0098876	0	0.015364
A0A0B6A6E9	Transcription-repair-coupling factor (TRCF) (EC 3.6.4.-); mfd BG04_2349	0	0	1.11751	0.609372	0.160288	-0.714605	0.0216623	0.0057426	0.0193845	0.0094238	0.021125	0.027203	0.016659	0.0057773	0.0064656	0.0049849	0.029992	0.01821	0.0099514	0.0089796	0.0053388	0.013953
A0A0B6AF13	Formate--tetrahydrofolate ligase (EC 6.3.4.3) (Formyltetrahydrofolate synthetase) (FHS) (FTHFS); fhs BG04_4283	0	0	1.11786	1.30677	0.160737	0.386004	0.0189	0.00809543	0.0169073	0.006195	0.014146	0.014231	0.028323	0.0048356	0.0090197	0.010431	0.01046	0.024066	0.016196	0.0023488	0.0089372	0.007299
A0A0B6ALS4	Agmatinase (EC 3.5.3.11); speB BG04_2185	0	0	1.11833	0.69707	0.161341	-0.520625	0.034018	0.03592	0.0304187	0.05153	0.040838	0.023477	0.037739	0.037228	0.03038	0.040152	0.024158	0.02702	0.040078	0.054247	0.030102	0.070241
A0A0B6AR17	Probable malate:quinone oxidoreductase (EC 1.1.5.4) (MQO) (Malate dehydrogenase [quinone]); mqo BG04_5223	0	0	1.12084	1.11743	0.16458	0.160188	0.0268307	0.0323463	0.023938	0.028947	0.023849	0.029706	0.026937	0.027176	0.040552	0.029311	0.025866	0.022542	0.023406	0.0264	0.027625	0.032816
A0A0B6ARU4	Acetyltransferase domain protein; BG04_176	0	0	1.1209	2.9748	0.164664	1.57279	0.0267097	0.0206372	0.0238287	0.00693733	0.021961	0.037874	0.020294	0.022522	0.0070015	0.032388	0.025982	0.031136	0.014368	0	0.020812	0
A0A0B6ALG8	Master regulator for biofilm formation; BG04_1028	0	0	1.12105	1.70088	0.164852	0.766285	0.0128135	0.0154457	0.0114299	0.009081	0.013898	0.01598	0.0085624	0.0095022	0.026586	0.010249	0.0082217	0.0078819	0.018186	0.018462	0.008781	0
A0A0B6AB41	ATP-dependent DNA helicase (EC 5.6.2.4); pcrA BG04_2578	0	0	1.12163	0.458008	0.165603	-1.12655	0.012297	0.0035508	0.0109634	0.0077527	0.014752	0.013877	0.0082619	0.0018338	0.0068408	0.0019778	0.0031733	0.012169	0.017548	0.0035628	0.0067783	0.012917
A0A0B6AQP8	Acyl-CoA dehydrogenase; BG04_2177	0	0	1.1221	2.80653	0.166205	1.48879	0.00584227	0.00967617	0.00520653	0.00344773	0.0079498	0.0030468	0.0065302	0.021741	0.0033794	0.0039081	0.0031352	0.0090169	0.0034675	0	0.0066969	0.0036463
A0A0B6ALH0	DUF3055 domain-containing protein; BG04_1971	0	0	1.12338	0.92038	0.167852	-0.119698	0.097202	0.118726	0.086526	0.128997	0.090339	0.10387	0.097397	0.16985	0.086404	0.099924	0.10688	0.06404	0.088658	0.12	0.14269	0.1243
A0A0B6AJ62	Global transcriptional regulator CodY; codY BG04_1114	0	0	1.12415	0.598319	0.168836	-0.741013	0.086207	0.0436207	0.0766863	0.0729053	0.080572	0.088227	0.089822	0.047217	0.044036	0.039609	0.059012	0.095739	0.075308	0.050965	0.072723	0.095028
A0A0B6ARI6	DUF4440 domain-containing protein; BG04_165	0	0	1.12584	6.90034	0.171004	2.78667	0.0154667	0.0257797	0.0137379	0.003736	0.016291	0	0.030109	0.044551	0.020775	0.012013	0	0.0092386	0.031975	0	0	0.011208
A0A0B6AM57	Putative transition state regulator abh; BG04_4319	0	0	1.12706	0.908418	0.172569	-0.138571	0.0434337	0.0338543	0.038537	0.0372673	0.054007	0.049676	0.026618	0.044309	0.041324	0.01593	0.038338	0.049005	0.028268	0.028696	0.068243	0.014863
A0A0B6AHJ9	Antibiotic biosynthesis monooxygenase family protein; BG04_4069	0	0	1.12763	2.18092	0.173289	1.12494	0.0789943	0.08958	0.0700537	0.0410743	0.08281	0.063475	0.090698	0.07549	0.15254	0.04071	0.054431	0.08349	0.07224	0.036667	0.023253	0.063303
A0A0B6A5N1	Single-stranded DNA-binding protein (SSB); ssb BG04_2260	0	0	1.12783	1.08162	0.173549	0.113194	0.127727	0.128114	0.11325	0.118447	0.11374	0.15142	0.11802	0.15553	0.061073	0.16774	0.1204	0.10185	0.1175	0.12723	0.12103	0.10708
A0A0B6AST6	Basic membrane family protein; BG04_1048	0	0	1.12797	0.881235	0.17373	-0.182402	0.326833	0.586003	0.289753	0.66498	0.3102	0.41662	0.25368	0.69817	0.4971	0.56274	0.2988	0.30824	0.26222	0.58707	0.64865	0.75922
A0A0B6AZ65	Pyridoxamine 5'-phosphate oxidase family protein; BG04_3657	0	0	1.12811	2.74524	0.173905	1.45693	0.0207527	0.0238952	0.018396	0.00870423	0.006581	0.015133	0.040544	0.0089987	0.03357	0.029117	0.015572	0.022393	0.017223	0.0087417	0.0083157	0.0090553
A0A0B6AM66	Sporulation, YlmC/YmxH family protein; BG04_1187	0	0	1.12845	0.975621	0.17434	-0.0356071	0.053669	0.116015	0.04756	0.118914	0.04732	0.040805	0.072882	0.11323	0.060346	0.17447	0.055986	0.040254	0.04644	0.047143	0.17938	0.13022
A0A0B6ATM4	Group-specific protein; BG04_3827	0	0	1.1296	0.530169	0.175811	-0.915477	0.049063	0.0114813	0.043434	0.021656	0.060593	0.0418	0.044796	0.016571	0	0.017873	0.057351	0.041236	0.031715	0.048293	0	0.016675
A0A0B6AQK8	Thiol-disulfide oxidoreductase ykuV; ykuV BG04_3629	0	0	1.13313	1.17315	0.180313	0.230389	0.12473	0.0733133	0.110076	0.0624927	0.13429	0.1158	0.1241	0.027543	0.16269	0.029707	0.095327	0.12947	0.10543	0.098108	0.033937	0.055433
A0A0B6ALS1	Lipoprotein yhcN; yhcN BG04_3715	0	0	1.13353	0.367596	0.180822	-1.44381	0.0122273	0.087162	0.0107869	0.237113	0.01098	0.018937	0.0067648	0.12012	0.028006	0.11336	0.0064956	0.018681	0.0071841	0.24066	0.22894	0.24174
A0A0B6ACS9	Methylenetetrahydrofolate--tRNA-(uracil-5-)-methyltransferase TrmFO (EC 2.1.1.74) (Folate-dependent tRNA (uracil-5-)-methyltransferase) (Folate-dependent tRNA(M-5-U54)-methyltransferase); trmFO BG04_1118	0	0	1.1344	0.723086	0.18193	-0.467761	0.0146723	0.00732877	0.012934	0.0101354	0.013738	0.01053	0.019749	0.0093927	0.0058399	0.0067537	0.010836	0.012985	0.014981	0.0091244	0.0086798	0.012602
A0A0B6AKV7	ComZ family protein; BG04_2984	0	0	1.1362	ON/OFF	0.184216	ON/OFF	0.043382	0.0208337	0.0381817	0	0.093162	0.017852	0.019132	0	0.039602	0.022899	0.01837	0.035222	0.060953	0	0	0
A0A0B6A7I7	Coproheme decarboxylase (Coproheme III oxidative decarboxylase) (Hydrogen peroxide-dependent heme synthase); BG04_2197	0	0	1.13637	1.38541	0.184432	0.470314	0.219437	0.16528	0.193103	0.1193	0.32588	0.13414	0.19829	0.16504	0.12313	0.20767	0.23324	0.14602	0.20005	0.12291	0.096591	0.1384
A0A0B6ASD2	Methyl-accepting chemotaxis (MCP) signaling domain protein; BG04_2816	0	0	1.13772	0.927299	0.186144	-0.108894	0.0422367	0.0833027	0.037124	0.0898337	0.044363	0.045906	0.036441	0.093014	0.056574	0.10032	0.050737	0.033545	0.02709	0.078571	0.095297	0.095633
A0A0B6AM35	RNA polymerase sigma factor; sigE BG04_1189	0	0	1.13774	ON/OFF	0.186177	ON/OFF	0.00778073	0	0.00683873	0	0.0083157	0.0047805	0.010246	0	0	0	0.0049193	0.0047159	0.010881	0	0	0
A0A0B6AGM3	Iron-containing alcohol dehydrogenase family protein; BG04_5108	0	0	1.13822	2.6707	0.186775	1.41722	0.00932317	0.0090088	0.00819103	0.0033732	0.010038	0.0086556	0.0092759	0.013725	0.0096005	0.0037009	0.011876	0.0028462	0.0098509	0.0066667	0	0.0034529
A0A0B6ACW1	Bacterial regulatory s, gntR family protein; BG04_390	0	0	1.13941	1.92043	0.188288	0.941428	0.128317	0.069266	0.112617	0.036068	0.15917	0.10387	0.12191	0.07647	0.093262	0.038066	0.10179	0.11222	0.12384	0.051429	0.027179	0.029596
A0A0B6AHS2	Octanoyltransferase LipM (EC 2.3.1.181) (Octanoyl-[acyl-carrier-protein]:[GcvH] N-octanoyltransferase); lipM BG04_1399	0	0	1.14058	ON/OFF	0.189768	ON/OFF	0.0116757	0	0.0102366	0	0.017937	0.0082494	0.0088406	0	0	0	0.0084888	0.008138	0.014083	0	0	0
A0A0B6AU26	Ribosome-binding factor A; rbfA BG04_1066	0	0	1.14067	0.962537	0.189877	-0.0550868	0.0539763	0.019201	0.04732	0.0199483	0.063237	0.020774	0.077918	0	0.057603	0	0.021376	0.061479	0.059105	0.036	0.011415	0.01243
A0A0B6AKD8	Acetyltransferase domain protein; BG04_640	0	0	1.14135	1.11546	0.190743	0.157639	0.0194307	0.0376713	0.0170243	0.033772	0.02352	0.020282	0.01449	0.032161	0.037493	0.04336	0.0069568	0.013339	0.030777	0.015621	0.03715	0.048545
A0A0B6AWK9	Translation initiation factor IF-2; infB BG04_1068	0	0	1.14176	0.826546	0.191254	-0.274833	0.123393	0.091883	0.108073	0.111165	0.11484	0.13938	0.11596	0.091605	0.10171	0.082334	0.10379	0.11398	0.10645	0.1017	0.13303	0.098765
A0A0B6AQD9	Cytochrome c-type biogenesis protein CcsB; ccsB BG04_1287	0	0	1.14326	1.17258	0.193156	0.229692	0.00929163	0.0106065	0.0081273	0.00904543	0.012675	0.0058293	0.0093706	0.010399	0.0064656	0.014955	0.011997	0.0057506	0.0066343	0.013469	0.0032033	0.010464
A0A0B6A7Z2	ATP synthase subunit delta (ATP synthase F(1) sector subunit delta) (F-type ATPase subunit delta) (F-ATPase subunit delta); atpH BG04_2145	0	0	1.14363	1.22141	0.193615	0.288547	0.424483	0.34732	0.371173	0.28436	0.34588	0.4608	0.46677	0.40539	0.17504	0.46153	0.24034	0.44213	0.43105	0.22608	0.33993	0.28707
A0A0B6AKE2	Organic hydroperoxide resistance protein ohrB; ohrB BG04_4646	0	0	1.14562	1.13378	0.196125	0.181143	0.082287	0.0894833	0.0718277	0.0789247	0.057193	0.057538	0.13213	0.068429	0.13676	0.063261	0.067666	0.072978	0.074839	0.075971	0.072269	0.088534
A0A0B6ATM3	Alanine--tRNA ligase (EC 6.1.1.7) (Alanyl-tRNA synthetase) (AlaRS); alaS BG04_1603	0	0	1.1459	0.858566	0.196476	-0.219999	0.144203	0.0853663	0.125843	0.099429	0.13824	0.15894	0.13543	0.079019	0.07514	0.10194	0.15283	0.11053	0.11417	0.078267	0.10309	0.11693
K1C9_HUMAN	contamination	0	0	1.14857	1.12623	0.199835	0.171504	0.116158	0.208743	0.101133	0.185347	0.052637	0.067856	0.22798	0.14395	0.12001	0.36227	0.054728	0.10674	0.14193	0.19705	0.18341	0.17558
A0A0B6ASC4	Poly-gamma-glutamate hydrolase; pghP BG04_4391	0	0	1.1494	2.13966	0.200877	1.09738	0.0110921	0.00461497	0.00965037	0.00215687	0.0048712	0.022403	0.0060021	0.0066608	0	0.0071841	0.011527	0.01105	0.0063741	0.0064706	0	0
A0A0B6AMT8	Iron-containing alcohol dehydrogenase family protein; BG04_1934	0	0	1.1497	1.39558	0.201262	0.480862	0.117661	0.192897	0.10234	0.13822	0.14123	0.091522	0.12023	0.20013	0.17028	0.20828	0.10025	0.11941	0.08736	0.14326	0.12654	0.14486
A0A0B6AZ34	peptidoglycan glycosyltransferase (EC 2.4.1.129); ponA BG04_3696	0	0	1.14972	0.899127	0.201284	-0.153403	0.026178	0.0137038	0.022769	0.0152413	0.020001	0.033889	0.024644	0.0086365	0.01074	0.021735	0.026154	0.021491	0.020662	0.0083898	0.019952	0.017382
A0A0B6AKC5	Hydrolase; BG04_4671	0	0	1.15191	1.02103	0.204034	0.0300304	0.00731523	0.0043996	0.0063505	0.00430897	0.0064111	0.0036856	0.011849	0.0043833	0.0040879	0.0047276	0.0075852	0.0072717	0.0041946	0.0085161	0	0.0044108
A0A0B6AP20	Glyoxalase/Bleomycin resistance /Dioxygenase superfamily protein; BG04_527	0	0	1.15302	0.832063	0.205413	-0.265236	0.038475	0.0411397	0.033369	0.049443	0.048644	0.023969	0.042812	0.019004	0.053172	0.051243	0.016443	0.047291	0.036373	0.064615	0.026343	0.057371
A0A0B6AIX7	PTS system glucose-specific EIICBA component; ptsG BG04_3596	0	0	1.15322	1.21953	0.205669	0.286331	0.0173537	0.0134668	0.015048	0.0110426	0.018887	0.011693	0.021481	0.023839	0.0037055	0.012856	0.018908	0.01483	0.011406	0.019298	0.0018358	0.011994
A0A0B6AUC0	Calcineurin-like phosphoesterase family protein; BG04_4697	0	0	1.15482	2.30079	0.207667	1.20213	0.0245443	0.0167567	0.0212538	0.007283	0.044435	0.009289	0.019909	0.022094	0.010303	0.017873	0.033455	0.0091635	0.021143	0.010732	0	0.011117
A0A0B6AXD8	K(+)/H(+) antiporter subunit khtT; khtT BG04_1710	0	0	1.15564	2.21539	0.208692	1.14756	0.021777	0.063584	0.0188441	0.028701	0.029931	0.020648	0.014752	0.040928	0.11451	0.035314	0.02833	0.020369	0.0078333	0.031807	0.037822	0.016474
A0A0B6A695	SpoIVD-associated factor A; safA BG04_1641	0	0	1.15711	ON/OFF	0.210523	ON/OFF	0.014407	0.00115217	0.0124509	0	0.0070311	0.018863	0.017327	0	0	0.0034565	0.0083187	0.010633	0.018401	0	0	0
A0A0B6AEB4	Ribosomal RNA small subunit methyltransferase H (EC 2.1.1.199) (16S rRNA m(4)C1402 methyltransferase) (rRNA (cytosine-N(4)-)-methyltransferase RsmH); rsmH BG04_1202	0	0	1.15809	0.353147	0.211743	-1.50166	0.0105587	0.0030272	0.00911737	0.00857207	0.012781	0.011021	0.0078741	0.0043692	0	0.0047124	0.0075608	0.0072483	0.012543	0.0084887	0.0040375	0.01319
A0A0B6AWJ4	NADPH-dependent nitro/flavin reductase; nfrA1 BG04_5498	0	0	1.15884	1.59349	0.212682	0.672188	0.0331513	0.0363597	0.0286073	0.0228177	0.031927	0.018354	0.049173	0.049114	0.030536	0.029429	0.037774	0.027159	0.020889	0.031807	0.020172	0.016474
A0A0B6AKM3	RNase H family protein; BG04_3757	0	0	1.15928	0.964563	0.213231	-0.0520532	0.017242	0.0255857	0.014873	0.0265257	0.013738	0.021061	0.016927	0.031309	0.01168	0.033768	0.016254	0.010388	0.017977	0.036498	0.011573	0.031506
A0A0B6AFR6	Precorrin-8X methylmutase family protein; BG04_5072	0	0	1.15989	0.745647	0.213989	-0.423435	0.134373	0.025824	0.11585	0.034633	0.12942	0.15411	0.11959	0.0316	0.011789	0.034083	0.12577	0.13106	0.09072	0.030698	0.035042	0.038159
A0A0B6ALF1	DUF86 domain-containing protein; BG04_1970	0	0	1.1604	1.63888	0.214618	0.712708	0.0672813	0.039415	0.0579813	0.02405	0.061679	0.047278	0.092887	0.028113	0.069918	0.020214	0.056758	0.054412	0.062774	0.02731	0.02598	0.01886
A0A0B6ALJ3	Large ribosomal subunit protein bL25 (General stress protein CTC); rplY ctc BG04_2346	0	0	1.16181	0.266974	0.21638	-1.90523	0.0698677	0.0183587	0.0601367	0.0687657	0.047547	0.10933	0.052726	0.013003	0	0.042073	0.039378	0.053929	0.087103	0.044211	0.09012	0.071966
A0A0B6A5X4	Bacterial regulatory s, tetR family protein; BG04_4465	0	0	1.16429	1.58569	0.219448	0.665111	0.140297	0.0427824	0.1205	0.0269803	0.11985	0.17798	0.12306	0.040969	0.0063682	0.08101	0.12407	0.11328	0.12415	0.026533	0.0063099	0.048098
A0A0B6AHJ6	Inositol monophosphatase family protein; BG04_3651	0	0	1.16431	0.82794	0.219472	-0.272402	0.012068	0.00677903	0.0103649	0.00818783	0.01854	0.0085264	0.0091375	0.01014	0.0047286	0.0054685	0.0087739	0.012617	0.0097039	0.014776	0.0046854	0.0051021
A0A0B6AHU1	DNA ligase (EC 6.5.1.2) (Polydeoxyribonucleotide synthase [NAD(+)]); ligA BG04_2579	0	0	1.16466	0.827667	0.21991	-0.272877	0.021422	0.0151678	0.0183933	0.018326	0.025289	0.018814	0.020163	0.016273	0.0094855	0.019745	0.01936	0.020247	0.015573	0.013832	0.020677	0.020469
A0A0B6AM56	UDP-N-acetylmuramate--L-alanine ligase (EC 6.3.2.8) (UDP-N-acetylmuramoyl-L-alanine synthetase); murC BG04_1814	0	0	1.16577	0.468952	0.221286	-1.09249	0.02158	0.00419587	0.0185113	0.00894733	0.03213	0.018471	0.014139	0.0062763	0.0029267	0.0033846	0.016292	0.018221	0.021021	0.015242	0.0116	0
A0A0B6AMA7	BrxA/BrxB family bacilliredoxin; BG04_1351	0	0	1.16588	0.910983	0.22142	-0.134504	0.0386283	0.0246737	0.0331323	0.0270847	0.034266	0.039398	0.042221	0	0.043699	0.030322	0.032433	0.031093	0.035871	0.036414	0.02598	0.01886
A0A0B6AAN8	Asp23 family protein; BG04_1377	0	0	1.1675	1.10303	0.22342	0.14147	0.20669	0.2315	0.177037	0.209877	0.18679	0.12027	0.31301	0.17368	0.33349	0.18733	0.18564	0.16949	0.17598	0.22827	0.22659	0.17477
A0A0B6AS60	Small ribosomal subunit protein uS3; rpsC BG04_2416	0	0	1.16757	0.427357	0.223509	-1.22648	0.144377	0.081772	0.123656	0.191343	0.12763	0.2044	0.1011	0.10596	0.011626	0.12773	0.11326	0.18613	0.071577	0.16954	0.24768	0.15681
A0A0B6A631	ATP phosphoribosyltransferase (ATP-PRT) (ATP-PRTase) (EC 2.4.2.17); hisG BG04_2063	0	0	1.16774	1.55331	0.223724	0.635343	0.0179467	0.0131349	0.0153687	0.00845607	0.014196	0.016322	0.023322	0.019412	0.0060346	0.013958	0.016796	0.010734	0.018576	0.018857	0	0.0065112
A0A0B6AJ34	Bacterial extracellular solute-binding s, 3 family protein; BG04_2602	0	0	1.16786	0.834788	0.223862	-0.260517	0.019263	0.079584	0.0164943	0.0953343	0.018334	0.016864	0.022591	0.075211	0.060791	0.10275	0.013015	0.012477	0.023991	0.073063	0.10194	0.111
A0A0B6AFC5	Glycine cleavage system P-family protein; BG04_3710	0	0	1.16809	2.42594	0.224151	1.27855	0.00501107	0.0057038	0.00428997	0.00235117	0.0026082	0.0059976	0.0064274	0.0071329	0.0099785	0	0.0030858	0.0029583	0.0068258	0.0034646	0	0.0035889
A0A0B6AG15	Putative amidase domain protein; BG04_2732	0	0	1.1681	0.48313	0.224162	-1.04952	0.00647197	0.00143193	0.0055406	0.00296387	0.0033686	0.0077461	0.0083012	0	0.0042958	0	0.0039854	0.0038207	0.0088157	0	0.0042565	0.0046351
A0A0B6APE3	General stress protein 26; ydaG BG04_4469	0	0	1.16812	0.367285	0.224189	-1.44503	0.0102216	0.00344033	0.00875047	0.00936693	0.013996	0.0080461	0.0086227	0	0	0.010321	0	0.0079374	0.018314	0	0.0088428	0.019258
A0A0B6ABE3	Intracellular protease, PfpI family protein; BG04_5105	0	0	1.16823	1.36534	0.224329	0.449265	0.20874	0.179156	0.17868	0.131217	0.17259	0.23452	0.21911	0.19309	0.066698	0.27768	0.22895	0.1839	0.12319	0.16674	0.11896	0.10795
A0A0B6ATA7	Uracil phosphoribosyltransferase (EC 2.4.2.9) (UMP pyrophosphorylase) (UPRTase); upp BG04_2153	0	0	1.16827	0.588903	0.224377	-0.763898	0.136193	0.0579267	0.116577	0.0983637	0.14264	0.1312	0.13474	0.084519	0.012127	0.077134	0.10126	0.12404	0.12443	0.10737	0.096128	0.091593
A0A0B6A9V6	Cytochrome c oxidase subunit 2 (EC 7.1.1.9); coxB BG04_3666	0	0	1.16847	1.08098	0.22462	0.112336	0.0618373	0.11228	0.0529217	0.103869	0.045298	0.087888	0.052326	0.13937	0.072209	0.12526	0.070341	0.051378	0.037046	0.1053	0.089436	0.11687
A0A0B6A6X2	DNA topoisomerase 1 (EC 5.6.2.1) (DNA topoisomerase I); topA BG04_1119	0	0	1.16904	0.680151	0.225329	-0.556073	0.0244537	0.0189937	0.0209177	0.0279257	0.017257	0.033069	0.023035	0.013765	0.022007	0.021209	0.018716	0.019574	0.024463	0.028654	0.025441	0.029682
A0A0B6AJC7	Uridylate kinase (UK) (EC 2.7.4.22) (Uridine monophosphate kinase) (UMP kinase) (UMPK); pyrH BG04_1080	0	0	1.16955	0.826639	0.225956	-0.274671	0.0977913	0.072413	0.0836143	0.0875993	0.086951	0.10949	0.096933	0.062279	0.063363	0.091597	0.073482	0.079837	0.097524	0.077	0.088944	0.096854
A0A0B6ARL6	Acetyl-coenzyme A carboxylase carboxyl transferase subunit alpha (ACCase subunit alpha) (Acetyl-CoA carboxylase carboxyltransferase subunit alpha) (EC 2.1.3.15); accA BG04_1766	0	0	1.17087	0.257436	0.227578	-1.95772	0.024758	0.0027873	0.021145	0.0108272	0.030576	0.021093	0.022605	0.0083619	0	0	0.018088	0.01734	0.028007	0.0040615	0.011591	0.016829
A0A0B6ARA6	Uncharacterized protein; BG04_2999	0	0	1.17161	0.605408	0.228492	-0.724021	0.0810273	0.080267	0.069159	0.132583	0.083741	0.080235	0.079106	0.091605	0.046276	0.10292	0.052841	0.063321	0.091315	0.12607	0.14109	0.13059
A0A0B6ALP0	Pyruvate dehydrogenase E1 component subunit alpha (EC 1.2.4.1); pdhA BG04_3640	0	0	1.17218	1.38577	0.229199	0.470692	0.0936813	0.140313	0.0799203	0.101253	0.099105	0.08623	0.095709	0.14284	0.11614	0.16196	0.079225	0.072913	0.087623	0.099623	0.10831	0.095825
A0A0B6AF33	5-dehydro-2-deoxygluconokinase (EC 2.7.1.92) (2-deoxy-5-keto-D-gluconate kinase) (DKG kinase); iolC BG04_2783	0	0	1.17306	ON/OFF	0.230279	ON/OFF	0.014135	0.00291653	0.0120497	0	0.017798	0.013642	0.010965	0	0	0.0087496	0.010529	0.010094	0.015526	0	0	0
A0A0B6AW90	Peptidyl-prolyl cis-trans isomerase; BG04_3660	0	0	1.17308	1.48849	0.230307	0.573853	0.0286983	0.00808103	0.024464	0.005429	0.036135	0.027698	0.022262	0	0.015361	0.0088821	0.021376	0.020493	0.031523	0.008	0	0.008287
A0A0B6AL70	DUF4397 domain-containing protein; BG04_966	0	0	1.17316	0.457176	0.230397	-1.12918	0.0108388	0.046044	0.00923897	0.100714	0	0.02276	0.0097563	0.059549	0.020195	0.058388	0.018736	0.0089809	0	0.09992	0.11506	0.087162
A0A0B6AKF8	3-beta hydroxysteroid dehydrogenase/isomerase family protein; BG04_4832	0	0	1.17327	0.537297	0.230533	-0.896207	0.051501	0.037311	0.0438953	0.069442	0.055723	0.058729	0.040051	0.057146	0	0.054787	0.049446	0.057935	0.024305	0.074019	0.070412	0.063895
A0A0B6AQ58	Na(+)/K(+)-exchanging ATPase (EC 7.2.2.13); BG04_1165	0	0	1.17383	2.91212	0.231226	1.54207	0.015223	0.0174581	0.0129687	0.00599497	0.013368	0.0089661	0.023335	0.02742	0.0085242	0.01643	0.017135	0.010109	0.011662	0.0044395	0.0028154	0.01073
A0A0B6AVH7	S4 domain protein; BG04_2353	0	0	1.17413	1.4147	0.231588	0.500493	0.0578837	0.0288013	0.0492993	0.0203587	0.079046	0.03895	0.055655	0	0.086404	0	0.026721	0.076848	0.044329	0.03	0	0.031076
A0A0B6ARY7	Adapter protein MecA; mecA BG04_3009	0	0	1.17586	0.68923	0.233717	-0.536942	0.0149693	0.00400833	0.0127305	0.00581567	0.008794	0.025278	0.010836	0.012025	0	0	0.0052022	0.0099744	0.023015	0.0058407	0.0055561	0.0060502
A0A0B6AKZ8	Dihydrodipicolinate synthetase family protein; BG04_5917	0	0	1.17591	2.04456	0.233773	1.03179	0.0136661	0.0087726	0.0116217	0.0042907	0.022083	0.0072542	0.011661	0.0043137	0.0080461	0.013958	0.011197	0.0071562	0.016512	0.0041905	0	0.0086816
A0A0B6AE40	Shikimate dehydrogenase (NADP(+)) (SDH) (EC 1.1.1.25); aroE BG04_1576	0	0	1.17732	0.375463	0.23551	-1.41326	0.0119654	0.0065119	0.0101632	0.0173437	0.014247	0.0040951	0.017554	0.0097406	0.0045422	0.0052529	0.008428	0.0080796	0.013982	0.018925	0.013502	0.019604
A0A0B6ATY1	Putative tRNA binding domain protein; BG04_1817	0	0	1.17874	0.47979	0.237249	-1.05952	0.0674587	0.0187353	0.0572293	0.039049	0.039551	0.108	0.054825	0.027041	0	0.029165	0.052644	0.06729	0.051754	0.039403	0.04373	0.034014
A0A0B6AP25	Large ribosomal subunit protein uL1; rplA BG04_2398	0	0	1.17953	0.614338	0.238212	-0.702895	0.251657	0.142563	0.213353	0.23206	0.28822	0.21763	0.24912	0.14118	0.11521	0.1713	0.20359	0.20005	0.23642	0.17143	0.22287	0.30188
A0A0B6ABZ2	D-alanine--D-alanine ligase (EC 6.3.2.4) (D-Ala-D-Ala ligase) (D-alanylalanine synthetase); ddl BG04_2492	0	0	1.17998	0.671851	0.238761	-0.573787	0.0287883	0.014688	0.0243973	0.021862	0.030364	0.02539	0.030611	0.018872	0.021121	0.004071	0.022861	0.025047	0.025284	0.025667	0.020928	0.018991
A0A0B6ACJ0	NAD dependent epimerase/dehydratase family protein; BG04_5437	0	0	1.18042	1.35997	0.239302	0.443577	0.0440773	0.0202707	0.0373403	0.0149052	0.053354	0.046008	0.03287	0.022799	0.0085051	0.029508	0.035508	0.041605	0.034908	0.022148	0.0042137	0.018354
A0A0B6AEH0	7-cyano-7-deazaguanine synthase (EC 6.3.4.20) (7-cyano-7-carbaguanine synthase) (PreQ(0) synthase) (Queuosine biosynthesis protein QueC); queC BG04_3570	0	0	1.18152	1.06894	0.240649	0.0961845	0.027422	0.0083819	0.023209	0.0078413	0.044965	0.02068	0.016621	0.0061485	0.0057342	0.013263	0.042559	0.0153	0.011768	0.0059728	0.011364	0.0061871
A0A0B6A9Z1	Aldo/keto reductase family protein; BG04_768	0	0	1.18603	1.70068	0.246137	0.76611	0.0254703	0.0491247	0.0214753	0.0288853	0.027948	0.017852	0.030611	0.050955	0.027721	0.068698	0.01837	0.017611	0.028445	0.037125	0.01962	0.029911
A0A0B6AJU6	Large ribosomal subunit protein uL29; rpmC BG04_2418	0	0	1.18715	0.493534	0.247506	-1.01878	0.281533	0.103708	0.23715	0.210133	0.25596	0.32891	0.25973	0.1647	0.057603	0.088821	0.17814	0.3757	0.15761	0.2	0.28538	0.14502
A0A0B6ABK2	UDP-N-acetylglucosamine 2-epimerase (non-hydrolyzing) (EC 5.1.3.14); BG04_2152	0	0	1.18782	0.561544	0.248316	-0.832529	0.0316423	0.015347	0.026639	0.02733	0.036324	0.029831	0.028772	0.014191	0.016544	0.015306	0.027628	0.035314	0.016975	0.037911	0.026228	0.017851
A0A0B6ATY5	Arginine repressor; argR BG04_1370	0	0	1.18856	1.3253	0.249214	0.406324	0.044777	0.054068	0.0376733	0.0407967	0.046685	0.03834	0.049306	0.036478	0.076546	0.04918	0.031563	0.037822	0.043635	0.044295	0.050564	0.027531
A0A0B6ALV3	Enoyl-CoA hydratase/isomerase family protein; BG04_1723	0	0	1.1901	2.12341	0.251081	1.08638	0.00575397	0.01099	0.00483487	0.00517563	0.0077333	0	0.0095286	0.015862	0	0.017108	0	0.0043856	0.010119	0	0.0048859	0.010641
A0A0B6AM09	5-methyltetrahydropteroyltriglutamate--homocysteine methyltransferase (EC 2.1.1.14) (Cobalamin-independent methionine synthase) (Methionine synthase, vitamin-B12 independent isozyme); metE BG04_411	0	0	1.19033	ON/OFF	0.251366	ON/OFF	0.0135293	0.000592833	0.011366	0	0.014308	0.013459	0.012821	0.0017785	0	0	0.012311	0.013277	0.00851	0	0	0
A0A0B6ATR5	Histidine biosynthesis bifunctional protein HisIE [Includes: Phosphoribosyl-AMP cyclohydrolase (PRA-CH) (EC 3.5.4.19); Phosphoribosyl-ATP pyrophosphatase (PRA-PH) (EC 3.6.1.31)]; hisE hisI hisIE BG04_2057	0	0	1.19139	0.415153	0.252642	-1.26829	0.0248233	0.0113088	0.0208357	0.02724	0.024003	0.038637	0.01183	0.0065643	0.006122	0.02124	0.022719	0.027225	0.012563	0.025507	0.036396	0.019817
A0A0B6ABW5	5-oxoprolinase subunit A (5-OPase subunit A) (EC 3.5.2.9) (5-oxoprolinase (ATP-hydrolyzing) subunit A); pxpA BG04_3253	0	0	1.19242	2.32074	0.253894	1.21458	0.00578277	0.0165647	0.0048496	0.00713767	0.0079181	0.004552	0.0048782	0.016241	0.010098	0.023355	0.0093682	0	0.0051806	0.010518	0	0.010895
A0A0B6A9Q6	Cytidylate kinase (CK) (EC 2.7.4.25) (Cytidine monophosphate kinase) (CMP kinase); cmk BG04_1264	0	0	1.19293	0.668248	0.254513	-0.581546	0.0238917	0.0104505	0.0200277	0.0156387	0.017745	0.010201	0.043729	0.0060661	0.0056574	0.019628	0.020995	0.010063	0.029025	0.011786	0.016817	0.018313
A0A0B6ATG3	3-oxoacid CoA-transferase, B subunit; BG04_4743	0	0	1.19367	1.04309	0.25541	0.0608669	0.0366983	0.0104788	0.030744	0.0100459	0.045169	0.025967	0.038959	0.012353	0.0057603	0.013323	0.048097	0.020493	0.023642	0.012	0.0057076	0.01243
A0A0B6AI23	Biotin carboxyl carrier protein of acetyl-CoA carboxylase; accB BG04_4867	0	0	1.19437	ON/OFF	0.256245	ON/OFF	0.068563	0.00595387	0.0574053	0	0.058454	0.067208	0.080027	0	0.0082828	0.0095788	0.05379	0.058934	0.059492	0	0	0
A0A0B6AYW5	CoA binding domain protein; BG04_4998	0	0	1.19461	0.905771	0.25654	-0.142782	0.0408843	0.0377054	0.034224	0.041628	0.036267	0.041699	0.044687	0.0099183	0.092501	0.010697	0.034327	0.049362	0.018983	0.067445	0.027497	0.029942
A0A0B6AM60	Large ribosomal subunit protein bL27; rpmA BG04_1651	0	0	1.19538	0.570393	0.257473	-0.809971	0.150197	0.0981647	0.125647	0.1721	0.20489	0.09423	0.15147	0.014008	0.23516	0.045326	0.14545	0.15106	0.080432	0.12247	0.16829	0.22554
A0A0B6ANQ9	Glutathione hydrolase proenzyme (EC 2.3.2.2) (EC 3.4.19.13) [Cleaved into: Glutathione hydrolase large chain; Glutathione hydrolase small chain]; ggt BG04_817	0	0	1.1971	0.360137	0.259549	-1.47338	0.00353353	0.0273727	0.00295173	0.0760063	0.0071801	0.0016511	0.0017694	0.043199	0.021976	0.016943	0.005097	0	0.0037582	0.091561	0.065324	0.071134
A0A0B6A6Y9	Stage II sporulation protein Q; spoIIQ BG04_2136	0	0	1.19741	ON/OFF	0.259916	ON/OFF	0.0763803	0	0.063788	0	0.07921	0.074514	0.075417	0	0	0	0.085196	0.044921	0.061247	0	0	0
A0A0B6A9L8	MIP channel s family protein; BG04_2823	0	0	1.19762	2.56919	0.260171	1.36132	0.0138041	0.0203004	0.0115263	0.00790147	0.010841	0.0083094	0.022262	0.029647	0.0046082	0.026646	0.012826	0.012296	0.0094569	0.0096	0.0091322	0.0049722
A0A0B6A5T1	Protein hit; hit BG04_2881	0	0	1.19781	1.10973	0.260405	0.150211	0.145423	0.10129	0.121407	0.091274	0.14492	0.087278	0.20407	0.056617	0.17601	0.071242	0.13063	0.12523	0.10836	0.091667	0.0872	0.094955
A0A0B6APL8	Putative alp7A; BG04_366	0	0	1.19813	ON/OFF	0.260789	ON/OFF	0.0151193	0	0.0126191	0.00109	0.020703	0.011901	0.012754	0	0	0	0.0091852	0.011741	0.016931	0	0.00327	0
A0A0B6AMN9	Ribose-phosphate pyrophosphokinase (RPPK) (EC 2.7.6.1) (5-phospho-D-ribosyl alpha-1-diphosphate synthase) (Phosphoribosyl diphosphate synthase) (Phosphoribosyl pyrophosphate synthase) (P-Rib-PP synthase) (PRPP synthase) (PRPPase); prs BG04_2345	0	0	1.19933	0.634413	0.262228	-0.656505	0.026827	0.0272273	0.0223683	0.0429173	0.028213	0.02523	0.027038	0.038578	0.019988	0.023116	0.022253	0.028444	0.016408	0.049968	0.03565	0.043134
A0A0B6ACC3	Small ribosomal subunit protein uS8; rpsH BG04_2424	0	0	1.19956	0.870564	0.26251	-0.199978	0.0372077	0.0683947	0.0310177	0.0785637	0.022585	0.051934	0.037104	0.061764	0.076804	0.066616	0.026721	0.017077	0.049255	0.03	0.13318	0.072511
A0A0B6AM93	Ribose-5-phosphate isomerase A (EC 5.3.1.6) (Phosphoriboisomerase A) (PRI); rpiA BG04_3316	0	0	1.20282	0.584656	0.266425	-0.77434	0.0151383	0.0103845	0.0125857	0.0177617	0.013429	0.01544	0.016546	0.012242	0.0057084	0.013203	0.015888	0.010154	0.011715	0.017838	0.016969	0.018478
A0A0B6ALD3	Uncharacterized protein; BG04_3993	0	0	1.20347	1.03647	0.267198	0.0516719	0.0631737	0.0691492	0.052493	0.0667163	0.058454	0.08065	0.050417	0.087923	0.0074545	0.11207	0.03458	0.04641	0.076489	0.085412	0.066477	0.04826
A0A0B6AWG2	S-adenosylmethionine:tRNA ribosyltransferase-isomerase (EC 2.4.99.17) (Queuosine biosynthesis protein QueA); queA BG04_1633	0	0	1.20402	ON/OFF	0.267865	ON/OFF	0.00290563	0	0.00241327	0.0064457	0.0087169	0	0	0	0	0	0.0034377	0	0.0038021	0	0.0073431	0.011994
A0A0B6AMK1	Beta-ketoacyl-[acyl-carrier-protein] synthase III (Beta-ketoacyl-ACP synthase III) (KAS III) (EC 2.3.1.180) (3-oxoacyl-[acyl-carrier-protein] synthase 3) (3-oxoacyl-[acyl-carrier-protein] synthase III); fabH BG04_2986	0	0	1.2051	1.25331	0.269152	0.325749	0.044716	0.042474	0.0371057	0.0338893	0.05096	0.043944	0.039244	0.039196	0.036556	0.05167	0.037683	0.036125	0.037509	0.038077	0.024148	0.039443
A0A0B6A6P9	non-specific protein-tyrosine kinase (EC 2.7.10.2); ywqD BG04_3435	0	0	1.20679	0.784282	0.27117	-0.350556	0.075832	0.015957	0.062838	0.020346	0.067371	0.082302	0.077823	0.023031	0	0.02484	0.0548	0.062086	0.071628	0.022373	0.021283	0.017382
A0A0B6AMW0	Glycerol uptake operon antiterminator regulatory protein; BG04_2822	0	0	1.20849	0.558728	0.273205	-0.839782	0.00788833	0.002655	0.00652743	0.00475187	0.010801	0.0062095	0.0066545	0	0	0.007965	0.0063897	0.0061256	0.007067	0	0.0068243	0.0074313
A0A0B6AZN2	NADP-dependent oxidoreductase domain-containing protein; BG04_3350	0	0	1.2085	ON/OFF	0.273223	ON/OFF	0.0051838	0	0.00428943	0	0.007098	0.0040805	0.0043729	0	0	0	0.0041989	0.0040254	0.004644	0	0	0
A0A0B6AY32	Uncharacterized protein; BG04_4596	0	0	1.20851	0.325301	0.273224	-1.62015	0.00987393	0.0028736	0.00817037	0.00883367	0.01352	0.0077724	0.0083294	0	0.0086208	0	0.007998	0.0076674	0.0088457	0.017959	0.008542	0
A0A0B6AWG3	NUDIX domain protein; BG04_4831	0	0	1.20851	2.11609	0.273228	1.0814	0.00704597	0.00881937	0.0058303	0.00416777	0.0096478	0.0055463	0.0059438	0.013192	0.0061518	0.0071143	0.0057073	0.0054714	0.0063122	0.0064078	0.0060955	0
A0A0B6AXN6	Chaperone protein ClpB; clpB BG04_2975	0	0	1.20927	1.14763	0.274135	0.198659	0.0260247	0.0179027	0.021521	0.0155997	0.021777	0.022403	0.033894	0.018807	0.014617	0.020284	0.025765	0.0208	0.017998	0.015225	0.01738	0.014194
A0A0B6AKJ7	Acetolactate synthase small subunit (AHAS) (ALS) (EC 2.2.1.6) (Acetohydroxy-acid synthase small subunit); ilvN BG04_1690	0	0	1.20943	1.15961	0.274325	0.213638	0.0283067	0.0236797	0.023405	0.0204204	0.029227	0.026883	0.02881	0.023979	0.029818	0.017242	0.020748	0.02652	0.022947	0.031059	0.022159	0.0080432
A0A0B6AKF0	Cold shock protein CspC; cspC BG04_734	0	0	1.20971	1.3341	0.274667	0.415865	0.23037	0.105403	0.190433	0.0790067	0.33124	0.1558	0.20407	0.061764	0.076804	0.17764	0.1247	0.17077	0.27583	0.04	0.11415	0.08287
A0A0B6AHD1	Branched-chain amino acid aminotransferase; BG04_2766	0	0	1.21072	0.6946	0.275861	-0.525745	0.0386303	0.0135713	0.031907	0.0195383	0.039551	0.03979	0.03655	0.013521	0.01261	0.014583	0.040945	0.02243	0.032346	0.026269	0.018741	0.013605
A0A0B6A8A3	Transcriptional repressor NrdR; nrdR BG04_1748	0	0	1.21085	0.82209	0.276026	-0.282631	0.0124783	0.0116753	0.0103054	0.014202	0.0064949	0.014935	0.016005	0.0088811	0.016566	0.0095788	0.0076843	0.014733	0.0084988	0.017255	0.016414	0.0089369
A0A0B6A6T1	3-beta hydroxysteroid dehydrogenase/isomerase family protein; BG04_113	0	0	1.2123	1.07405	0.277745	0.103064	0.0116027	0.0162397	0.0095708	0.01512	0	0.016802	0.018006	0.019983	0	0.028736	0.0057633	0.016575	0.0063741	0.012941	0.012311	0.020108
A0A0B6APH0	Alpha-galactosidase (EC 3.2.1.22); BG04_2750	0	0	1.2125	1.84317	0.277988	0.882189	0.0105889	0.0086742	0.00873307	0.00470613	0.010728	0.0061676	0.014871	0.011003	0.0051306	0.009889	0.011107	0.0045632	0.010529	0.0053441	0.0050837	0.0036906
A0A0B6AI19	Acid sugar phosphatase (EC 3.1.3.-); BG04_1969	0	0	1.21257	0.755818	0.278065	-0.403889	0.0264683	0.0143328	0.0218283	0.0189633	0.02329	0.017852	0.038263	0.015924	0.0099005	0.017174	0.027556	0.017611	0.020318	0.015469	0.014715	0.026706
A0A0B6AP99	serine-type D-Ala-D-Ala carboxypeptidase (EC 3.4.16.4); BG04_1702	0	0	1.21285	0.725678	0.278396	-0.462598	0.026436	0.025794	0.0217967	0.0355447	0.025139	0.032304	0.021865	0.032353	0.018858	0.026171	0.024494	0.023481	0.017415	0.025536	0.02616	0.054938
A0A0B6A9N4	RsbT antagonist protein rsbS; rsbS BG04_2503	0	0	1.21438	0.493762	0.280223	-1.01811	0.040781	0.107736	0.0335817	0.218193	0.042107	0.03873	0.041506	0.18425	0.064437	0.07452	0.019927	0.047759	0.033059	0.25729	0.22347	0.17382
A0A0B6AUB7	Uncharacterized protein; BG04_4181	0	0	1.21482	ON/OFF	0.280748	ON/OFF	0.0150893	0	0.012421	0.004651	0.02028	0	0.024988	0	0	0	0.023994	0	0.013269	0	0	0.013953
A0A0B6ATW5	Uncharacterized protein; BG04_869	0	0	1.21486	1.95133	0.280788	0.964461	0.0259793	0.0274477	0.0213847	0.0140661	0.015857	0.042542	0.019539	0.043366	0	0.038977	0.012507	0.023981	0.027666	0.0070213	0.013358	0.021819
A0A0B6AMI3	Anti-sigma F factor (EC 2.7.11.1) (Stage II sporulation protein AB); spoIIAB BG04_1309	0	0	1.21654	1.71595	0.282787	0.779006	0.0628807	0.0720103	0.051688	0.0419653	0.0676	0.054407	0.066635	0.055462	0.12069	0.039879	0.055986	0.046004	0.053074	0.035918	0.034168	0.05581
A0A0B6AHH5	Poly(3-hydroxyalkanoate) polymerase subunit PhaC (PHB synthase subunit PhaC); phaC BG04_3531	0	0	1.21711	1.57779	0.283465	0.657906	0.211117	0.0500507	0.173457	0.031722	0.19485	0.24643	0.19207	0.03045	0.074545	0.045157	0.15149	0.18312	0.18576	0.018487	0.042208	0.034471
A0A0B6A9R5	Deoxyribose-phosphate aldolase (DERA) (EC 4.1.2.4) (2-deoxy-D-ribose 5-phosphate aldolase) (Phosphodeoxyriboaldolase) (Deoxyriboaldolase); deoC BG04_5319	0	0	1.21753	0.334103	0.283959	-1.58164	0.0720357	0.0273983	0.0591653	0.0820057	0.053235	0.091812	0.07106	0.036397	0	0.045798	0.052487	0.055349	0.06966	0.094286	0.07848	0.073251
A0A0B6AFK1	Probable butyrate kinase (BK) (EC 2.7.2.7) (Branched-chain carboxylic acid kinase); buk BG04_1359	0	0	1.22093	1.52067	0.287977	0.604703	0.00822437	0.0113832	0.00673617	0.00748567	0.0083041	0.0095477	0.0068213	0.018925	0.00706	0.0081646	0.0098248	0.0031396	0.0072441	0.011031	0	0.011426
A0A0B6ALB8	Elongation factor G (EF-G); fusA BG04_2407	0	0	1.22171	0.907148	0.288903	-0.140589	0.824463	0.75303	0.674843	0.830107	0.80704	0.87012	0.79623	0.79526	0.63363	0.8302	0.77134	0.63685	0.61634	0.82786	0.92543	0.73703
A0A0B6AB81	Ribosome maturation factor RimP; rimP BG04_1072	0	0	1.22447	1.09451	0.292157	0.130284	0.0354117	0.0279257	0.02892	0.0255143	0.03822	0.03662	0.031395	0	0.064988	0.018789	0.015073	0.021675	0.050012	0.025385	0.016098	0.03506
A0A0B6ANT0	Probable GTP-binding protein EngB; ysxC engB BG04_1679	0	0	1.22503	1.02941	0.292823	0.0418214	0.00744343	0.00232277	0.0060761	0.0022564	0.010192	0.0058592	0.0062791	0.0069683	0	0	0	0.01156	0.0066683	0.0067692	0	0
A0A0B6AYD2	Aspartyl/glutamyl-tRNA(Asn/Gln) amidotransferase subunit B (Asp/Glu-ADT subunit B) (EC 6.3.5.-); gatB BG04_2584	0	0	1.2265	0.505488	0.29455	-0.984252	0.025833	0.017256	0.0210623	0.0341373	0.03549	0.024003	0.018006	0.019983	0.013312	0.018473	0.01729	0.021311	0.024586	0.03605	0.029018	0.037344
A0A0B6ALZ0	Transcription attenuation protein MtrB (Trp RNA-binding attenuation protein) (TRAP) (Tryptophan RNA-binding attenuator protein); mtrB BG04_1250	0	0	1.2277	1.21811	0.295955	0.28464	0.0448723	0.0354233	0.03655	0.0290807	0.026151	0.060134	0.048332	0.053637	0.033349	0.019284	0.03094	0.044491	0.034219	0.034737	0.016522	0.035983
A0A0B6AIZ0	Glycerol-3-phosphate dehydrogenase [NAD(P)+] (EC 1.1.1.94) (NAD(P)H-dependent glycerol-3-phosphate dehydrogenase); gpsA BG04_1256	0	0	1.22822	0.447125	0.296569	-1.16125	0.00704937	0.0080417	0.0057395	0.0179853	0.014486	0.0066621	0	0.011885	0.0036946	0.0085455	0.0068554	0.0065721	0.003791	0.015394	0.014643	0.023919
A0A0B6AJI1	Putative cysteine ligase BshC (EC 6.-.-.-); bshC BG04_1203	0	0	1.22827	ON/OFF	0.296622	ON/OFF	0.0026325	0	0.00214327	0.00161617	0.0036737	0.0042238	0	0	0	0	0.0043464	0.0020834	0	0	0.002321	0.0025275
A0A0B6AHA0	Imidazoleglycerol-phosphate dehydratase (IGPD) (EC 4.2.1.19); hisB BG04_2061	0	0	1.22915	0.533447	0.297661	-0.906582	0.0152193	0.0145587	0.012382	0.0272917	0.015367	0.017668	0.012623	0.021013	0	0.022663	0.012121	0.01162	0.013405	0.027216	0.019418	0.035241
A0A0B6AUS1	Uncharacterized protein; BG04_2325	0	0	1.22935	0.609093	0.297892	-0.715265	0.035749	0.0243727	0.0290797	0.0400147	0.063817	0.020964	0.022466	0.049865	0.023253	0	0.032359	0.031021	0.023859	0.03633	0.04608	0.037634
A0A0B6AKP7	Large ribosomal subunit protein uL14; rplN BG04_2420	0	0	1.2298	0.932494	0.298424	-0.100834	0.052378	0.0433833	0.0425907	0.046524	0.040726	0.056191	0.060217	0.033413	0.072712	0.024025	0.048185	0.036954	0.042633	0.043279	0.051462	0.044831
A0A0B6APK4	ATP-dependent helicase/deoxyribonuclease subunit B (EC 3.1.-.-) (EC 5.6.2.4) (ATP-dependent helicase/nuclease AddB) (DNA 3'-5' helicase AddB); addB BG04_2931	0	0	1.23039	2.38823	0.299113	1.25594	0.0129023	0.00902137	0.0104864	0.00377743	0.014488	0.013718	0.010501	0.010488	0.0065211	0.010055	0.01815	0.0077332	0.005576	0.0056604	0.0021538	0.0035181
A0A0B6AB83	MMPL family protein; BG04_4774	0	0	1.23124	ON/OFF	0.300107	ON/OFF	0.0016634	0.00101897	0.001351	0	0.0022356	0	0.0027546	0.0030569	0	0	0.0013225	0.0012678	0.0014627	0	0	0
A0A0B6AT43	Ethylmalonyl-CoA decarboxylase (EC 4.1.1.94) (Enoyl-CoA hydratase domain-containing protein 1) (Methylmalonyl-CoA decarboxylase); BG04_1211	0	0	1.23219	1.16067	0.301227	0.214959	0.0116857	0.0161654	0.00948367	0.0139277	0.011691	0.0089611	0.014405	0.021315	0.0099393	0.017242	0.013832	0.00442	0.010199	0.031059	0	0.010724
A0A0B6AZ90	Dihydrolipoyl dehydrogenase (EC 1.8.1.4); lpdA BG04_4215	0	0	1.23395	0.812047	0.303284	-0.300365	0.00560283	0.00303787	0.00454057	0.003741	0.0064949	0.0049784	0.0053352	0.0059207	0	0.0031929	0.0051229	0	0.0084988	0.0057516	0.0054714	0
A0A0B6AUN4	Glycine cleavage system H protein (Octanoyl/lipoyl carrier protein); gcvH BG04_1993	0	0	1.23451	2.1396	0.303937	1.09734	0.0585313	0.007413	0.0474127	0.00346467	0.054772	0.062975	0.057847	0.010699	0	0.01154	0.055545	0.035499	0.051194	0.010394	0	0
A0A0B6AI68	DEAD/DEAH box helicase family protein; BG04_3740	0	0	1.23455	1.01695	0.303982	0.0242418	0.00225033	0.00141233	0.0018228	0.0013888	0.0030813	0.0017714	0.0018983	0	0.0019648	0.0022722	0.0054684	0	0	0.0020465	0	0.0021199
A0A0B6A844	Bacterial PH domain protein; BG04_1699	0	0	1.23465	0.670194	0.304097	-0.577349	0.486203	0.459154	0.3938	0.685107	0.3556	0.7729	0.33011	0.61946	0.068333	0.68967	0.46106	0.41438	0.30596	0.73765	0.63399	0.68368
A0A0B6AL64	DUF1033 family protein; BG04_5413	0	0	1.23693	1.40065	0.306769	0.486092	0.0398957	0.0436857	0.0322537	0.0311897	0.035176	0.030333	0.054178	0.036075	0.056074	0.038908	0.020809	0.029923	0.046029	0.035044	0.022224	0.036301
A0A0B6AK30	ATP-dependent zinc metalloprotease FtsH (EC 3.4.24.-); ftsH BG04_2365	0	0	1.23714	0.907219	0.307005	-0.140477	0.136687	0.102885	0.110486	0.113407	0.11875	0.17965	0.11166	0.1346	0.065754	0.1083	0.14049	0.10101	0.089959	0.11623	0.11649	0.1075
A0A0B6AGZ0	Methionine--tRNA ligase (EC 6.1.1.10) (Methionyl-tRNA synthetase) (MetRS); metG BG04_2333	0	0	1.23725	1.48428	0.307137	0.569764	0.0977023	0.0671217	0.0789673	0.0452217	0.087327	0.1056	0.10018	0.063823	0.057603	0.079939	0.087287	0.09051	0.059105	0.038	0.066589	0.031076
A0A0B6AIT7	Pyruvate carboxylase (EC 6.4.1.1); pyc BG04_3663	0	0	1.23797	1.1978	0.307971	0.260391	0.0857823	0.0378733	0.069293	0.031619	0.088216	0.10839	0.060741	0.039026	0.028676	0.045918	0.093115	0.070628	0.044136	0.033316	0.0306	0.030941
A0A0B6AHH8	Beta sliding clamp; dnaN BG04_2278	0	0	1.24059	0.960212	0.31103	-0.0585744	0.0460157	0.0322987	0.0370917	0.033637	0.049949	0.036271	0.051827	0.032353	0.033526	0.031017	0.034214	0.035781	0.04128	0.045397	0.026575	0.028939
A0A0B6AF40	Cysteine desulfurase (EC 2.8.1.7); sufS BG04_1983	0	0	1.24141	0.7804	0.31198	-0.357715	0.0379503	0.0236027	0.0305703	0.0302443	0.046504	0.028141	0.039206	0.020081	0.021849	0.028878	0.023167	0.033314	0.03523	0.022759	0.030928	0.037046
A0A0B6AD81	Glutamate dehydrogenase; gudB BG04_1272	0	0	1.24234	0.730481	0.313065	-0.453082	0.0209207	0.0195197	0.0168397	0.0267217	0.020994	0.018774	0.022994	0.019138	0.011899	0.027522	0.011039	0.021166	0.018314	0.018592	0.029476	0.032097
A0A0B6AYL8	Bifunctional protein GlmU [Includes: UDP-N-acetylglucosamine pyrophosphorylase (EC 2.7.7.23) (N-acetylglucosamine-1-phosphate uridyltransferase); Glucosamine-1-phosphate N-acetyltransferase (EC 2.3.1.157)]; glmU BG04_2344	0	0	1.24259	2.46493	0.313355	1.30154	0.0193087	0.0259553	0.015539	0.0105299	0.02165	0.014935	0.021341	0.032564	0.016566	0.028736	0.012807	0.019645	0.014165	0.0057516	0.010943	0.014895
A0A0B6AQV9	Global transcriptional regulator Spx; spxA spx BG04_3004	0	0	1.24271	ON/OFF	0.31349	ON/OFF	0.0528467	0.0234023	0.0425253	0	0.060226	0.051934	0.04638	0	0.048002	0.022205	0.035627	0.042694	0.049255	0	0	0
A0A0B6ABX3	Stress response protein ysnF; BG04_1638	0	0	1.24385	ON/OFF	0.314809	ON/OFF	0.00410523	0	0.00330043	0	0.002768	0.0095477	0	0	0	0	0	0.0062792	0.0036221	0	0	0
A0A0B6AUY3	Asparagine--tRNA ligase (EC 6.1.1.22) (Asparaginyl-tRNA synthetase) (AsnRS); asnS BG04_3692	0	0	1.24423	0.74164	0.315258	-0.431209	0.032151	0.0241673	0.02584	0.0325863	0.041598	0.029228	0.025627	0.02212	0.026524	0.023858	0.021874	0.031454	0.024192	0.024558	0.035042	0.038159
A0A0B6AQD4	Spore coat protein E; cotE BG04_1027	0	0	1.2492	1.02899	0.321001	0.041232	0.22553	0.22431	0.18054	0.21799	0.1702	0.29668	0.20971	0.22522	0.14003	0.30768	0.13641	0.16813	0.23708	0.18961	0.21506	0.2493
A0A0B6AIS4	mRNA interferase (EC 3.1.-.-); ndoA BG04_2501	0	0	1.2498	1.20998	0.321695	0.274978	0.0129402	0.0274197	0.0103538	0.0226613	0.0085666	0.019699	0.010555	0.035142	0.021849	0.025268	0.010135	0.0097165	0.01121	0.022759	0.02165	0.023575
A0A0B6AER3	ACT domain protein; BG04_1040	0	0	1.2498	0.505632	0.321696	-0.98384	0.0057075	0.0017222	0.00456673	0.00340603	0.0037784	0.0086885	0.0046556	0.0051666	0	0	0.0044704	0.0042856	0.0049442	0.005019	0	0.0051991
A0A0B6AMZ8	Glucose-1-phosphate adenylyltransferase, GlgD subunit (EC 2.7.7.27); glgD BG04_1886	0	0	1.2498	ON/OFF	0.321699	ON/OFF	0.00440197	0.00132827	0.00352213	0	0.0029141	0.0067011	0.0035907	0.0039848	0	0	0.0034478	0.0033053	0.0038133	0	0	0
A0A0B6AKR2	Fibronectin-binding family protein; BG04_4270	0	0	1.2498	0.716296	0.3217	-0.481371	0.0210433	0.013198	0.0168373	0.0184253	0.013931	0.032034	0.017165	0.019049	0	0.020545	0.016482	0.015801	0.018229	0.018505	0.017603	0.019168
A0A0B6AD75	Cysteine--tRNA ligase (EC 6.1.1.16) (Cysteinyl-tRNA synthetase) (CysRS); cysS BG04_2389	0	0	1.25245	0.725988	0.324752	-0.461983	0.0433773	0.021232	0.034634	0.0292457	0.053426	0.031942	0.044764	0.017533	0.027253	0.01891	0.032869	0.029087	0.041946	0.028387	0.027004	0.032346
A0A0B6AD86	Small ribosomal subunit protein bS6; rpsF BG04_2261	0	0	1.25481	0.565927	0.327473	-0.821311	0.19648	0.111156	0.156581	0.196413	0.30335	0.14432	0.14177	0.08582	0.093377	0.15427	0.14851	0.22542	0.095813	0.13895	0.27757	0.17272
A0A0B6AXV5	Cytochrome c oxidase subunit 3 (EC 1.9.3.1); ctaE BG04_3668	0	0	1.25534	0.945577	0.328076	-0.0807331	0.0563613	0.0685543	0.0448973	0.0725	0.048239	0.055463	0.065382	0.079154	0.055366	0.071143	0.051366	0.032828	0.050498	0.076893	0.060955	0.079652
A0A0B6ANQ7	Phenylalanine--tRNA ligase alpha subunit (EC 6.1.1.20) (Phenylalanyl-tRNA synthetase alpha subunit) (PheRS); pheS BG04_1734	0	0	1.25572	0.757805	0.328518	-0.400101	0.027466	0.0105777	0.0218727	0.0139583	0.037554	0.019928	0.024916	0.0079001	0.011052	0.012781	0.020506	0.026212	0.0189	0.015349	0.014601	0.011925
A0A0B6AE56	Putative NAD(P)H nitroreductase yodC; BG04_3605	0	0	1.25713	1.24076	0.330129	0.311222	0.16033	0.104662	0.127537	0.084353	0.093009	0.22513	0.16285	0.11379	0.012485	0.18771	0.13321	0.1277	0.1217	0.084532	0.074227	0.0943
A0A0B6AAV6	UvrABC system protein A (UvrA protein) (Excinuclease ABC subunit A); uvrA BG04_2073	0	0	1.25739	0.232664	0.330431	-2.10368	0.00472917	0.00287917	0.0037611	0.0123748	0.0031119	0.0059632	0.0051124	0.0042551	0.0013228	0.0030596	0.0036817	0.0035296	0.004072	0.0068894	0.013107	0.017128
A0A0B6A935	HTH domain protein; BG04_6014	0	0	1.25979	ON/OFF	0.333181	ON/OFF	0.024518	0	0.019462	0	0.02409	0.034623	0.014841	0	0	0	0.014251	0.020493	0.023642	0	0	0
A0A0B6ATJ7	Helix-turn-helix family protein; BG04_4263	0	0	1.25987	0.631511	0.33328	-0.663119	0.02589	0.00769497	0.0205497	0.012185	0.037563	0.027484	0.012623	0.0093389	0.0087097	0.0050363	0.028282	0.015493	0.017874	0.018144	0.004315	0.014096
A0A0B6AHK4	Microcystin degradation protein MlrC; BG04_4748	0	0	1.26078	ON/OFF	0.334315	ON/OFF	0.00215997	0	0.0017132	0.00169677	0.0019639	0.004516	0	0	0	0	0	0	0.0051396	0.0026087	0.0024816	0
A0A0B6AC94	Peptidase U32 family protein; BG04_1597	0	0	1.26412	0.514695	0.338131	-0.95821	0.0033765	0.0014658	0.00267103	0.0028479	0.0064319	0.0036976	0	0.0043974	0	0	0.0038049	0	0.0042082	0.0085437	0	0
A0A0B6B011	Phenylalanine--tRNA ligase beta subunit (EC 6.1.1.20) (Phenylalanyl-tRNA synthetase beta subunit) (PheRS); pheT BG04_1733	0	0	1.26639	0.791753	0.340723	-0.336878	0.0736487	0.032237	0.0581563	0.040716	0.066743	0.07958	0.074623	0.028731	0.031524	0.036456	0.059955	0.054673	0.059841	0.034478	0.046854	0.040816
A0A0B6AP00	ATP-dependent Clp protease proteolytic subunit (EC 3.4.21.92) (Endopeptidase Clp); clpP BG04_2049	0	0	1.26718	0.608377	0.34162	-0.716962	0.25276	0.159794	0.199467	0.262657	0.22422	0.34569	0.18837	0.22995	0.038993	0.21044	0.19294	0.22542	0.18004	0.29785	0.2447	0.24542
A0A0B6AKI9	Ribosome maturation factor RimM; rimM BG04_1128	0	0	1.2694	0.238764	0.344144	-2.06634	0.0244097	0.00553797	0.0192293	0.0231943	0.017536	0.026883	0.02881	0.007993	0	0.0086209	0.013832	0.01326	0.030596	0.023294	0.022159	0.02413
A0A0B6AVQ8	Hydrolase, TatD family protein; BG04_2334	0	0	1.26988	1.29814	0.344693	0.37645	0.0260613	0.026499	0.0205227	0.020413	0.027172	0.022315	0.028697	0.031847	0.024751	0.022899	0.022963	0.013208	0.025397	0.030937	0.01962	0.010682
A0A0B6AI10	Glycosyl hydrolases 18 family protein; BG04_2297	0	0	1.26991	0.518026	0.344729	-0.948903	0.00364427	0.00104603	0.0028697	0.00201927	0	0.0052773	0.0056555	0.0031381	0	0	0	0.002603	0.0060061	0	0.0028999	0.0031579
A0A0B6ARW4	protein-serine/threonine phosphatase (EC 3.1.3.16); BG04_1153	0	0	1.27067	0.79033	0.345593	-0.339473	0.010211	0.012754	0.0080359	0.0161376	0.016093	0.0046257	0.0099143	0.011003	0.015392	0.011867	0.01428	0.0045632	0.0052645	0.026721	0.0050837	0.016608
A0A0B6ALF4	Bacillithiol biosynthesis deacetylase BshB1; bshB1 BG04_3680	0	0	1.27069	3.24996	0.345608	1.70042	0.0106868	0.00605923	0.00841023	0.0018644	0.016843	0.0048413	0.010376	0.0057577	0	0.01242	0.014945	0.0047759	0.0055098	0.0055932	0	0
A0A0B6AWT5	Beta-galactosidase (EC 3.2.1.23) (Lactase); BG04_4479	0	0	1.27152	5.23939	0.346556	2.3894	0.00246073	0.00222953	0.00193527	0.000425533	0.0028831	0.0033149	0.0011842	0.0026283	0.0012256	0.0028347	0.0045482	0	0.0012576	0.0012766	0	0
A0A0B6ABE5	HTH-type transcriptional regulator; BG04_2101	0	0	1.27254	1.4326	0.347708	0.51864	0.0083064	0.0102333	0.00652743	0.00714317	0.0054007	0.0062095	0.013309	0.01477	0	0.01593	0.0063897	0.0061256	0.007067	0.0071739	0.0068243	0.0074313
A0A0B6AFV6	Tetratricopeptide repeat family protein; BG04_1233	0	0	1.27254	0.371681	0.347715	-1.42786	0.0036564	0.0011687	0.0028733	0.00314437	0.0023773	0.0027334	0.0058585	0	0	0.0035061	0.0028127	0.0026964	0.0031108	0.0031579	0.003004	0.0032712
A0A0B6AIB4	MOSC domain protein; BG04_438	0	0	1.27256	1.051	0.347731	0.0717565	0.0069158	0.00426	0.00543457	0.0040533	0.0044965	0.0051699	0.011081	0.0061485	0	0.0066315	0.0053199	0.0051	0.0058838	0.0059728	0	0.0061871
A0A0B6AMR9	Heat induced stress YflT family protein; BG04_3058	0	0	1.27257	0.993693	0.347742	-0.00912764	0.0136462	0.004044	0.0107233	0.00406967	0.0088725	0.010201	0.021865	0.012132	0	0	0.010497	0.010063	0.01161	0	0	0.012209
A0A0B6AR67	Dihydrolipoyl dehydrogenase (EC 1.8.1.4); lpdA BG04_1358	0	0	1.27502	1.29044	0.350518	0.36786	0.0276283	0.058702	0.021669	0.04549	0.039917	0.014493	0.028475	0.057455	0.053584	0.065067	0.0074569	0.019063	0.038487	0.03907	0.042475	0.054925
A0A0B6AWE3	ATP synthase subunit b (ATP synthase F(0) sector subunit b) (ATPase subunit I) (F-type ATPase subunit b) (F-ATPase subunit b); atpF BG04_2146	0	0	1.28024	1.45462	0.356414	0.540638	0.687267	0.73061	0.536827	0.50227	0.59021	0.90019	0.5714	0.85646	0.20737	1.128	0.53441	0.58746	0.48861	0.416	0.59359	0.49722
A0A0B6AIB3	Formate dehydrogenase, alpha subunit (EC 1.2.1.2); BG04_2031	0	0	1.28058	0.847899	0.356794	-0.238036	0.00689343	0.0118155	0.00538307	0.013935	0.0060902	0.0058353	0.0087548	0.0097157	0.0077667	0.017964	0.0072055	0.0023026	0.0066411	0.01618	0.010261	0.015364
A0A0B6APW5	HTH-type transcriptional regulator sinR; sinR BG04_4510	0	0	1.28078	ON/OFF	0.357027	ON/OFF	0.023861	0.00380567	0.01863	0	0.017905	0.020586	0.033092	0	0.011417	0	0.010592	0.010154	0.035144	0	0	0
A0A0B6AJ52	Superoxide dismutase [Cu-Zn] (EC 1.15.1.1); BG04_4444	0	0	1.28338	0.423397	0.359951	-1.23992	0.0154563	0.00464763	0.0120434	0.010977	0.01014	0.017488	0.018741	0	0.0064656	0.0074773	0.017995	0.011501	0.0066343	0.0067347	0.01922	0.0069763
A0A0B6AR00	DNA polymerase I (EC 2.7.7.7); polA BG04_1755	0	0	1.28433	0.781062	0.36102	-0.356491	0.0238317	0.0151857	0.0185557	0.0194423	0.0159	0.02481	0.030785	0.012423	0.013035	0.020099	0.018811	0.011593	0.025263	0.019611	0.021526	0.01719
A0A0B6AVS4	Tryptophan synthase beta chain (EC 4.2.1.20); trpB BG04_1238	0	0	1.28651	ON/OFF	0.363463	ON/OFF	0.012854	0.00233033	0.00999137	0	0.012299	0.01414	0.012123	0.0033634	0	0.0036276	0.0087305	0.0083696	0.012874	0	0	0
A0A0B6ABA7	Large ribosomal subunit protein uL16; rplP BG04_2417	0	0	1.28816	1.34544	0.365317	0.428078	0.213767	0.20396	0.165947	0.151593	0.21393	0.20629	0.22108	0.056617	0.48402	0.071242	0.18779	0.15654	0.15351	0.14667	0.16568	0.14243
A0A0B6AK32	Iron-sulfur cluster biosynthesis family protein; BG04_1326	0	0	1.28944	ON/OFF	0.366743	ON/OFF	0.00931533	0.00754333	0.00722433	0	0.017745	0.010201	0	0	0.02263	0	0	0.010063	0.01161	0	0	0
A0A0B6AH10	DUF948 domain-containing protein; BG04_1812	0	0	1.28992	1.17725	0.367281	0.235418	0.14499	0.130671	0.112402	0.110997	0.14196	0.15612	0.13689	0.15192	0.094454	0.14564	0.14605	0.070007	0.12115	0.11478	0.12479	0.093422
A0A0B6ALR2	Large ribosomal subunit protein uL6; rplF BG04_2425	0	0	1.29001	0.563065	0.367382	-0.828626	0.23252	0.0816523	0.180247	0.145014	0.21651	0.25532	0.22573	0.075911	0.070797	0.098249	0.15764	0.20149	0.18161	0.088492	0.1403	0.20625
A0A0B6AET4	Ketopantoate reductase PanE/ApbA family protein; BG04_2980	0	0	1.29239	ON/OFF	0.370037	ON/OFF	0.0124648	0	0.0096448	0	0.01352	0.015545	0.0083294	0	0	0	0.007998	0.0076674	0.013269	0	0	0
A0A0B6AK15	Transcriptional regulator, Spx/MgsR family protein; BG04_1994	0	0	1.29261	1.01219	0.370287	0.0174833	0.065151	0.059691	0.0504027	0.058972	0.075793	0.067778	0.051882	0.057577	0.096656	0.02484	0.049818	0.057311	0.044079	0.078305	0.063848	0.034763
A0A0B6ASC1	Small ribosomal subunit protein uS12; rpsL BG04_2405	0	0	1.29265	0.566236	0.370337	-0.820524	0.0298	0.019484	0.0230533	0.0344097	0.014196	0.048966	0.026238	0.019412	0.018104	0.020936	0.025194	0.016102	0.027864	0.028286	0.035876	0.039067
A0A0B6AQF7	Large ribosomal subunit protein uL15; rplO BG04_2429	0	0	1.29463	1.04494	0.372545	0.0634154	0.360487	0.29284	0.278447	0.280247	0.40838	0.32085	0.35223	0.11168	0.61627	0.15057	0.29795	0.2702	0.26719	0.14466	0.38702	0.30906
A0A0B6AA20	glucose 1-dehydrogenase [NAD(P)(+)] (EC 1.1.1.47); BG04_5357	0	0	1.29718	ON/OFF	0.375377	ON/OFF	0.0042317	0.00372117	0.00326223	0	0.0078555	0	0.0048396	0.0053708	0	0.0057927	0.0046471	0	0.0051396	0	0	0
A0A0B6ARK2	3-oxoacid CoA-transferase, A subunit; BG04_4742	0	0	1.30252	1.05299	0.381305	0.0744974	0.0332907	0.0084739	0.0255587	0.00804743	0.045584	0.026205	0.028083	0.018699	0	0.0067227	0.026966	0.025851	0.023859	0.01211	0.00576	0.0062723
A0A0B6AQ34	glucose 1-dehydrogenase [NAD(P)(+)] (EC 1.1.1.47); BG04_3568	0	0	1.30417	0.433267	0.383134	-1.20667	0.0155613	0.00393913	0.011932	0.0090917	0.016631	0.009561	0.020492	0.0056854	0	0.006132	0.014758	0.0047159	0.016322	0.011046	0.010508	0.0057211
A0A0B6ARP9	Chain length determinant family protein; BG04_3434	0	0	1.30703	ON/OFF	0.386295	ON/OFF	0.0105944	0.00337933	0.00810567	0	0.0079498	0.0091403	0.014693	0	0.010138	0	0.0094056	0.0045084	0.010403	0	0	0
A0A0B6AD39	HAD hydrolase, IA, variant 1 family protein; BG04_4975	0	0	1.30992	ON/OFF	0.38948	ON/OFF	0.00796423	0	0.00607993	0.0016794	0.015171	0.0087217	0	0	0	0	0.0089748	0.0043019	0.0049631	0.0050382	0	0
A0A0B6A9S6	Short chain dehydrogenase family protein; BG04_540	0	0	1.31105	0.658861	0.390722	-0.601954	0.016127	0.020061	0.0123008	0.030448	0.01151	0.013234	0.023637	0.026232	0	0.033951	0.018158	0.0087035	0.010041	0.030579	0.029089	0.031676
A0A0B6AD42	TIR domain protein; BG04_4572	0	0	1.31359	0.768369	0.393511	-0.380128	0.0248933	0.014912	0.0189507	0.0194073	0.018267	0.029404	0.027009	0.019983	0.013977	0.010776	0.025935	0.016575	0.014342	0.024265	0.013849	0.020108
A0A0B6ATL0	Abortive phage infection protein; BG04_3578	0	0	1.31382	ON/OFF	0.393772	ON/OFF	0.0246557	0.00660033	0.0187663	0	0	0.035704	0.038263	0	0.019801	0	0.01837	0.017611	0.020318	0	0	0
A0A0B6AS89	Glutaredoxin family protein; BG04_3620	0	0	1.31763	0.500798	0.397951	-0.9977	0.067213	0.0166383	0.0510103	0.0332237	0.05096	0.087888	0.062791	0.017421	0.032494	0	0.045219	0.0578	0.050012	0.033846	0.048295	0.01753
A0A0B6ASF7	4-aminobutyrate transaminase (EC 2.6.1.19); gabT BG04_997	0	0	1.31767	1.17969	0.397991	0.238403	0.0151343	0.025355	0.0114857	0.021493	0.011017	0.012667	0.021719	0.02109	0.022479	0.032496	0.010428	0.012496	0.011533	0.020488	0.016705	0.027286
A0A0B6AZ71	Large ribosomal subunit protein bL19; rplS BG04_1126	0	0	1.31824	1.27663	0.398614	0.352342	0.370057	0.38553	0.28072	0.30199	0.33124	0.52116	0.25777	0.20263	0.72256	0.2314	0.31971	0.23729	0.28516	0.31263	0.34146	0.25188
A0A0B6ASW1	Tyrosine--tRNA ligase (EC 6.1.1.1) (Tyrosyl-tRNA synthetase) (TyrRS); tyrS BG04_1801	0	0	1.31994	0.905046	0.400472	-0.143937	0.026434	0.0161177	0.0200267	0.0178087	0.02846	0.024542	0.0263	0.016215	0.018147	0.013991	0.016836	0.02152	0.021724	0.012601	0.017981	0.022844
A0A0B6ACE3	Probable transaldolase (EC 2.2.1.2); fsa tal BG04_4698	0	0	1.32573	0.344113	0.40679	-1.53904	0.0143449	0.0394973	0.0108203	0.11478	0.026857	0.0051466	0.011031	0.042845	0.022834	0.052813	0.010592	0.010154	0.011715	0.10703	0.10181	0.1355
A0A0B6AMJ3	DUF2507 domain-containing protein; BG04_1717	0	0	1.32906	1.09134	0.41041	0.126106	0.0210967	0.013551	0.0158733	0.0124168	0.022714	0.019586	0.02099	0.015529	0	0.025124	0.013437	0.019322	0.014861	0.015086	0.014351	0.0078134
A0A0B6B022	RsbT co-antagonist protein rsbRA; rsbRA BG04_2502	0	0	1.3291	0.845351	0.410451	-0.242377	0.0419473	0.042708	0.0315607	0.050521	0.053618	0.036989	0.035235	0.068429	0.022793	0.036902	0.042292	0.024326	0.028064	0.061727	0.040651	0.049185
A0A0B6AGD3	Pyridoxal-phosphate dependent enzyme family protein; BG04_5941	0	0	1.33111	0.67816	0.412627	-0.560301	0.00314257	0.00272853	0.00236087	0.00402343	0.0059863	0.0034414	0	0.0081856	0	0	0.0070826	0	0	0.0079518	0	0.0041185
A0A0B6AYK4	Probable transcriptional regulatory protein BG04_2472; BG04_2472	0	0	1.33249	2.98759	0.41413	1.57898	0.0540273	0.0107774	0.040546	0.0036074	0.06263	0.048006	0.051446	0.0057093	0.026623	0	0.03458	0.037886	0.049172	0.0055462	0.005276	0
A0A0B6AVN4	NADPH-dependent 7-cyano-7-deazaguanine reductase (EC 1.7.1.13) (7-cyano-7-carbaguanine reductase) (NADPH-dependent nitrile oxidoreductase) (PreQ(0) reductase); queF BG04_3573	0	0	1.33262	1.99397	0.414267	0.995644	0.051405	0.084666	0.0385743	0.042461	0.060226	0.034623	0.059366	0.057647	0.10753	0.088821	0.028502	0.047817	0.039404	0.032	0.045661	0.049722
A0A0B6ANY1	Carbonic anhydrase family protein; BG04_1864	0	0	1.33387	0.792062	0.415621	-0.336314	0.117057	0.0404987	0.087757	0.0511307	0.1046	0.15635	0.09022	0.04291	0.040019	0.038567	0.099007	0.088982	0.075282	0.055579	0.033044	0.064769
A0A0B6ATX8	DNA protection during starvation protein 1; dps1 BG04_1862	0	0	1.33411	0.981564	0.415878	-0.0268464	0.228827	0.41421	0.17152	0.42199	0.23142	0.20347	0.25159	0.41881	0.57287	0.25095	0.1369	0.20844	0.16922	0.40685	0.34402	0.5151
A0A0B6AJ03	Uncharacterized protein; BG04_3405	0	0	1.3368	ON/OFF	0.418781	ON/OFF	0.011238	0.00310603	0.00840663	0	0.0073068	0.0084011	0.018006	0	0.0093181	0	0.0086449	0.016575	0	0	0	0
A0A0B6ASP8	RNA polymerase sigma factor, sigma-70 family protein; BG04_349	0	0	1.34036	0.138367	0.422622	-2.85343	0.0125189	0.00241383	0.00933997	0.0174451	0.017035	0.0065288	0.013993	0	0.0072415	0	0.0067183	0.0064406	0.014861	0.030171	0.014351	0.0078134
A0A0B6AL26	Adenosine 5'-phosphosulfate reductase (APS reductase) (EC 1.8.4.10) (5'-adenylylsulfate reductase) (Thioredoxin-dependent 5'-adenylylsulfate reductase); cysH BG04_1920	0	0	1.34043	ON/OFF	0.4227	ON/OFF	0.0092443	0	0.0068965	0	0.012579	0.0048209	0.010333	0	0	0	0.0049608	0.0047557	0.010973	0	0	0
A0A0B6APE9	Quinol oxidase subunit 3 (EC 1.10.3.-); qoxC BG04_62	0	0	1.3406	1.09757	0.422879	0.134309	0.0357677	0.0332307	0.0266803	0.0302767	0.044275	0.050905	0.012123	0.053814	0.031368	0.01451	0.046563	0.033478	0	0.032673	0.031081	0.027076
A0A0B6ANY5	Large ribosomal subunit protein uL23; rplW BG04_2412	0	0	1.34077	1.36195	0.42306	0.445669	0.654563	0.505827	0.4882	0.3714	0.63808	0.92606	0.39955	0.14303	1.1739	0.20055	0.48266	0.55762	0.42432	0.19453	0.50227	0.4174
A0A0B6AJZ5	Zinc-ribbon domain-containing protein; BG04_3385	0	0	1.34748	0.943805	0.430269	-0.0834398	0.0678697	0.0801013	0.0503677	0.0848707	0.059275	0.084187	0.060147	0.095355	0.026679	0.11827	0.049503	0.051412	0.050188	0.083368	0.070494	0.10075
A0A0B6ARY4	Isochorismatase family protein; BG04_606	0	0	1.34887	0.707055	0.431751	-0.500107	1.04461	0.778927	0.774433	1.10165	0.97979	1.7192	0.43484	1.5176	0.14804	0.67114	0.92848	0.84796	0.54686	1.4187	1.062	0.82425
A0A0B6AJE6	4-diphosphocytidyl-2-C-methyl-D-erythritol kinase (CMK) (EC 2.7.1.148) (4-(cytidine-5'-diphospho)-2-C-methyl-D-erythritol kinase); ispE BG04_2340	0	0	1.35074	ON/OFF	0.433749	ON/OFF	0.0037818	0	0.0027998	0.0015771	0.0034385	0.0079069	0	0	0	0	0	0.0039	0.0044994	0	0	0.0047313
A0A0B6ASX3	ACT domain protein; BG04_1804	0	0	1.35106	0.568327	0.434093	-0.815208	0.0277233	0.0129258	0.0205197	0.0227437	0.027992	0.032184	0.022994	0.031897	0	0.0068805	0.022079	0.021166	0.018314	0.037183	0.01179	0.019258
A0A0B6APR4	Endoribonuclease YbeY (EC 3.1.-.-); ybeY BG04_1543	0	0	1.35674	0.825195	0.440144	-0.277193	0.0171213	0.00916643	0.0126195	0.0111082	0.00637	0.029296	0.015698	0.0087103	0	0.018789	0.015073	0.01445	0.0083354	0.0084615	0.016098	0.0087651
A0A0B6AX69	Uncharacterized protein; BG04_2053	0	0	1.35728	0.51159	0.440722	-0.966941	0.0037718	0.00459217	0.00277893	0.00897627	0.0033459	0.0038469	0.0041226	0.0045751	0.0042669	0.0049345	0.0039586	0	0.0043782	0.0088889	0.0042279	0.013812
A0A0B6AQ75	Cof-like hydrolase family protein; BG04_3636	0	0	1.35792	1.03437	0.441398	0.0487561	0.0208653	0.00872993	0.0153657	0.00843983	0.030576	0.013183	0.018837	0.015679	0.0048741	0.0056367	0.018088	0.013005	0.015004	0.015231	0.0048295	0.005259
A0A0B6B0Z9	Shedu protein SduA C-terminal domain-containing protein; BG04_5704	0	0	1.35921	ON/OFF	0.442772	ON/OFF	0.00358533	0	0.0026378	0	0.0068297	0.0039263	0	0	0	0	0.0040402	0.0038732	0	0	0	0
A0A0B6AUK5	Nucleoid-associated protein BG04_2301; BG04_2301	0	0	1.36006	0.589012	0.443672	-0.763631	0.102103	0.0171397	0.0750723	0.029099	0.15	0.075451	0.080858	0.025638	0.011955	0.013826	0.066549	0.085065	0.073603	0.024906	0.023692	0.038699
A0A0B6AQ13	Beta-lactamase superfamily domain protein; BG04_2899	0	0	1.36022	1.90126	0.44384	0.926955	0.0107873	0.0208583	0.00793053	0.0109708	0.0081788	0.014105	0.010078	0.016775	0.015645	0.030155	0.014515	0.0092766	0	0.010864	0.0051674	0.016881
A0A0B6AA32	Cell division protein FtsA; ftsA BG04_1192	0	0	1.36196	0.538808	0.445685	-0.892157	0.0139427	0.011595	0.0102372	0.0215197	0.011528	0.013255	0.017045	0.015763	0.0088209	0.010201	0.0081836	0.01046	0.012068	0.021439	0.014567	0.028553
A0A0B6ANJ0	Ribonuclease R (RNase R) (EC 3.1.13.1); rnr BG04_2036	0	0	1.36538	0.80251	0.449307	-0.317408	0.0293043	0.049723	0.0214623	0.0619593	0.022932	0.035155	0.029826	0.043552	0.045492	0.060125	0.019595	0.02312	0.021672	0.054154	0.056344	0.07538
A0A0B6ARP5	STAS domain protein; BG04_6	0	0	1.36707	1.57975	0.451087	0.659698	0.0121174	0.0153234	0.0088638	0.0096999	0.014668	0.012648	0.0090363	0.02507	0.0046763	0.016224	0.0086768	0.0083181	0.0095965	0.0097417	0.009267	0.010091
A0A0B6AHN8	Transcriptional repressor CcpN; ccpN BG04_1537	0	0	1.36711	0.827947	0.451127	-0.27239	0.0155215	0.0085297	0.0113535	0.0103022	0.013996	0.02682	0.0057485	0.012759	0.0059496	0.0068805	0.016559	0.0052916	0.01221	0.018592	0.0058952	0.0064195
A0A0B6AHV6	ABC transporter family protein; BG04_3512	0	0	1.368	0.655552	0.452065	-0.609218	0.0131803	0.00943033	0.00963477	0.0143853	0.016224	0.023317	0	0	0.010345	0.017946	0.014396	0.0092009	0.0053074	0.016163	0.01025	0.016743
A0A0B6AMR1	Iron-sulfur cluster assembly accessory family protein; BG04_1957	0	0	1.37073	2.94958	0.454941	1.56051	0.018516	0.0107257	0.0135082	0.00363633	0.016425	0.018885	0.020238	0.01123	0.020947	0	0.0097166	0.0093149	0.021493	0.010909	0	0
A0A0B6ATP6	Ribosome hibernation promoting factor (HPF); raiA hpf BG04_2092	0	0	1.37115	1.16287	0.455382	0.217694	0.11949	0.0757837	0.0871463	0.0651693	0.14662	0.12487	0.086981	0.037126	0.1662	0.024025	0.089945	0.086227	0.085267	0.12262	0.020585	0.052303
A0A0B6AA66	Carbon starvation CstA family protein; BG04_2233	0	0	1.37145	1.1634	0.455699	0.218345	0.00731567	0.0092902	0.00533427	0.0079854	0.0082535	0.0075917	0.0061018	0.0045143	0.0063153	0.017041	0.003906	0.0056168	0.00648	0.013156	0.0062575	0.0045427
A0A0B6AF58	Acetyltransferase domain protein; BG04_57	0	0	1.37219	0.898844	0.456477	-0.153857	0.0120198	0.0153238	0.00875957	0.0170483	0.016562	0.012695	0.0068023	0.022647	0.0070404	0.016284	0.0065317	0.012523	0.007224	0.022	0.013952	0.015193
A0A0B6AFX4	ABC transporter family protein; BG04_2852	0	0	1.37462	0.675701	0.459033	-0.565544	0.010348	0.0112675	0.0075279	0.0166753	0.005386	0.012385	0.013273	0.011047	0.0068686	0.015887	0.0063724	0.0091635	0.0070478	0.017886	0.013612	0.018528
A0A0B6APY9	YwpF-like family protein; BG04_2128	0	0	1.37535	1.02537	0.459797	0.0361406	0.0151095	0.00940597	0.010986	0.00917327	0.02056	0.0078796	0.016889	0.0093711	0.0087398	0.010107	0.016217	0.0077732	0.0089677	0	0.0086598	0.01886
A0A0B6AVU0	YwhD family protein; BG04_2188	0	0	1.37642	0.984027	0.460926	-0.0232295	0.022622	0.00496967	0.0164353	0.00505033	0.011691	0.020163	0.036012	0	0.014909	0	0.020748	0.01326	0.015298	0.0077647	0.0073863	0
A0A0B6ADI4	Cyclic-di-AMP phosphodiesterase (EC 3.1.4.-); BG04_2257	0	0	1.37686	1.35046	0.461377	0.43345	0.00751703	0.0090858	0.00545957	0.00672793	0.0045376	0.0086952	0.0093183	0.014477	0.0038577	0.0089227	0.003579	0.0068622	0.0059375	0.0080365	0.0038225	0.0083248
A0A0B6B051	Helix-turn-helix domain protein; BG04_5692	0	0	1.37842	ON/OFF	0.463014	ON/OFF	0.0113381	0	0.00822547	0	0.01014	0.015545	0.0083294	0	0	0	0.011997	0.0038337	0.0088457	0	0	0
A0A0B6AAV3	Short chain dehydrogenase family protein; BG04_3617	0	0	1.38068	0.815058	0.465384	-0.295025	0.0350873	0.030935	0.025413	0.0379543	0.035211	0.031487	0.038564	0.037448	0.014968	0.040389	0.027773	0.01775	0.030716	0.041575	0.034605	0.037683
A0A0B6AHR3	Uncharacterized protein; BG04_6001	0	0	1.38446	1.52737	0.469328	0.611054	0.0100018	0.024355	0.00722433	0.0159457	0.0088725	0.010201	0.010932	0.024264	0.02263	0.026171	0	0.010063	0.01161	0	0.011211	0.036626
A0A0B6AHY5	Serine/threonine-protein kinase rsbT (EC 2.7.11.1); rsbT BG04_2504	0	0	1.38447	0.399955	0.469335	-1.32209	0.0084228	0.00658177	0.00608377	0.0164563	0.0074716	0.0085906	0.0092062	0.010217	0.0095283	0	0	0.0084745	0.0097768	0.0099248	0.018882	0.020562
A0A0B6ASM6	Fumarate hydratase class I (EC 4.2.1.2); BG04_2678	0	0	1.38514	0.667989	0.470032	-0.582104	0.022925	0.0097515	0.0165507	0.0145983	0.025182	0.024499	0.019094	0.0079463	0.0098812	0.011427	0.011459	0.01538	0.022813	0.018012	0.0097909	0.015992
A0A0B6AKK9	L-threonine dehydratase (EC 4.3.1.19) (Threonine deaminase); ilvA BG04_974	0	0	1.38551	ON/OFF	0.470417	ON/OFF	0.00554273	0	0.0040005	0	0.0023492	0.002701	0.011578	0	0	0	0.0027794	0	0.0092221	0	0	0
A0A0B6AMP7	methylmalonyl-CoA mutase (EC 5.4.99.2); BG04_1353	0	0	1.38714	1.00012	0.472114	0.000176786	0.0147203	0.0108816	0.010612	0.0108802	0.011103	0.015957	0.017101	0.013284	0.0070797	0.012281	0.011494	0.009445	0.010897	0.0092179	0.015784	0.0076388
A0A0B6AUH6	Putative lipoprotein; BG04_4817	0	0	1.38743	1.36778	0.472413	0.451841	0.0136613	0.0141019	0.00984647	0.01031	0.011973	0.0068828	0.022128	0.0081856	0.0076341	0.026486	0.0070826	0.0067898	0.015667	0	0.022693	0.0082371
A0A0B6AJ48	Uncharacterized protein; BG04_5417	0	0	1.38946	0.787046	0.474524	-0.345481	0.0331947	0.0206647	0.0238903	0.026256	0.045169	0.017311	0.037104	0.020588	0.019201	0.022205	0.017814	0.034155	0.019702	0.02	0.038051	0.020717
A0A0B6APK0	Pyridoxal 5'-phosphate synthase subunit PdxT (EC 4.3.3.6) (Pdx2) (Pyridoxal 5'-phosphate synthase glutaminase subunit) (EC 3.5.1.2); pdxT BG04_2292	0	0	1.39151	0.124391	0.476648	-3.00704	0.0109553	0.0025052	0.007873	0.0201397	0.015288	0.017578	0	0	0	0.0075156	0.012059	0.01156	0	0.027077	0.019318	0.014024
A0A0B6AN56	Co-chaperonin GroES (10 kDa chaperonin) (Chaperonin-10) (Cpn10); groS groES BG04_2538	0	0	1.39203	2.61235	0.477193	1.38535	1.48924	1.76304	1.06983	0.674887	1.8289	0.98453	1.6543	3.0935	0.71452	1.4811	1.601	1.235	0.3735	0.66	0.52097	0.84369
A0A0B6ALC7	Superoxide dismutase (EC 1.15.1.1); sodA BG04_1507	0	0	1.39244	1.31034	0.477615	0.389941	1.7522	1.44889	1.25837	1.10573	1.038	2.879	1.3396	1.8431	0.41406	2.0895	1.4434	1.2889	1.0428	1.1566	1.0505	1.1101
A0A0B6AUS4	Imidazole glycerol phosphate synthase subunit HisH (EC 4.3.2.10) (IGP synthase glutaminase subunit) (EC 3.5.1.2) (IGP synthase subunit HisH) (ImGP synthase subunit HisH) (IGPS subunit HisH); hisH BG04_2060	0	0	1.39435	ON/OFF	0.479592	ON/OFF	0.00508333	0	0.00364567	0.00416643	0.004622	0.010628	0	0	0	0	0.010937	0	0	0.0061395	0	0.0063598
A0A0B6AV06	Fructose-specific phosphotransferase enzyme IIB component (EC 2.7.1.69); levE BG04_3879	0	0	1.39479	ON/OFF	0.480052	ON/OFF	0.00652833	0	0.0046805	0	0.012119	0	0.007466	0	0	0	0.0071689	0.0068726	0	0	0	0
A0A0B6ANX2	Translation initiation factor IF-1; infA BG04_2433	0	0	1.39657	0.631053	0.481885	-0.664167	0.0611673	0.0424103	0.0437983	0.0672057	0.069009	0.063475	0.051018	0.018872	0.088004	0.020355	0.032658	0.062617	0.03612	0.073333	0.05232	0.075964
A0A0B6AVD1	Spore coat protein GerQ; gerQ BG04_2199	0	0	1.40637	0.488861	0.491972	-1.0325	0.0134357	0.0204517	0.00955347	0.0418353	0.01875	0.021557	0	0.008546	0.01594	0.036869	0.0073944	0.021266	0	0.058113	0.015795	0.051598
A0A0B6AKM7	Carboxyl transferase domain protein; BG04_1343	0	0	1.40649	0.692482	0.492096	-0.530152	0.00434197	0.0117066	0.0030871	0.0169053	0.0038516	0.0044285	0.0047458	0.013167	0.0049119	0.017041	0.004557	0.0021843	0.00252	0.015349	0.019468	0.015899
A0A0B6AI12	Amidohydrolase family protein; BG04_1792	0	0	1.40651	ON/OFF	0.492115	ON/OFF	0.0042273	0	0.00300553	0.0008302	0.0037499	0.0043115	0.0046205	0	0	0	0.0044366	0.0021266	0.0024534	0.0024906	0	0
A0A0B6ANU6	Stage III sporulation protein AH; spoIIIAH BG04_1380	0	0	1.40982	ON/OFF	0.495513	ON/OFF	0.026046	0	0.0184747	0	0.023218	0.032034	0.022886	0	0	0	0.02747	0.015801	0.012153	0	0	0
A0A0B6AIF5	Small ribosomal subunit protein uS17; rpsQ BG04_2419	0	0	1.41571	0.851675	0.501529	-0.231626	0.219893	0.120623	0.155323	0.14163	0.2056	0.14446	0.30962	0.046856	0.24763	0.067382	0.13514	0.18137	0.14946	0.13655	0.11546	0.17288
A0A0B6A8T1	Periplasmic binding family protein; BG04_4294	0	0	1.41616	1.3486	0.50198	0.431463	0.0784947	0.121723	0.055428	0.090259	0.077878	0.10387	0.053736	0.14057	0.09137	0.13323	0.051598	0.049466	0.06522	0.074483	0.10628	0.090014
A0A0B6AIE3	adenine deaminase (EC 3.5.4.2); BG04_2574	0	0	1.41621	ON/OFF	0.502032	ON/OFF	0.00306307	0.00239587	0.00216287	0	0.0051223	0.0019631	0.0021038	0.0046695	0	0.0025181	0.0020201	0	0.0044685	0	0	0
A0A0B6AKH4	Phosphoenolpyruvate carboxylase (PEPC) (PEPCase) (EC 4.1.1.31); ppc BG04_3106	0	0	1.42005	0.829317	0.505942	-0.270004	0.028401	0.0202127	0.02	0.0243727	0.021556	0.038415	0.025232	0.022106	0.017868	0.020664	0.022953	0.015892	0.021155	0.022907	0.019067	0.031144
A0A0B6AQW8	thioredoxin-dependent peroxiredoxin (EC 1.11.1.24) (Thioredoxin peroxidase); BG04_2706	0	0	1.42095	0.641735	0.506854	-0.639951	0.014362	0.00893853	0.0101073	0.0139287	0.01274	0.014648	0.015698	0.017421	0	0.0093946	0.0075366	0.01445	0.0083354	0.016923	0.016098	0.0087651
A0A0B6AIN6	RutC family protein yabJ; yabJ BG04_2342	0	0	1.42257	1.5021	0.508501	0.586976	0.115273	0.120429	0.0810317	0.080174	0.11925	0.11882	0.10775	0.1848	0.070967	0.10552	0.075245	0.12624	0.04161	0.08448	0.090409	0.065633
A0A0B6ABJ7	Lipoprotein; BG04_1987	0	0	1.42382	0.616377	0.509765	-0.698116	0.0039314	0.0379663	0.00276117	0.061596	0.0035745	0.0082197	0	0.039102	0.027351	0.047446	0.0042292	0.0040543	0	0.061727	0.054202	0.068859
A0A0B6AJT7	RsbT co-antagonist protein rsbRC; rsbRC BG04_376	0	0	1.42382	0.328354	0.509766	-1.60668	0.00383487	0.00307143	0.00269337	0.00935403	0.0034868	0.0080178	0	0.0047678	0.0044465	0	0.0041253	0.0039548	0	0.0092632	0.0044059	0.014393
A0A0B6ARY0	Dihydroorotate dehydrogenase (DHOD) (DHODase) (DHOdehase) (EC 1.3.-.-); pyrD BG04_1169	0	0	1.43849	ON/OFF	0.524556	ON/OFF	0.0127663	0	0.00887477	0.00291237	0.015874	0.014601	0.0078238	0	0	0	0.0075125	0.010803	0.0083088	0	0	0.0087371
A0A0B6AHM3	TRAM domain protein; BG04_2384	0	0	1.43959	1.28714	0.525658	0.364164	0.0110834	0.007738	0.007699	0.0060118	0.01089	0.015651	0.0067092	0.011168	0	0.012046	0.012884	0.003088	0.007125	0.010849	0.0034402	0.0037462
A0A0B6AU06	WVELL family protein; BG04_2691	0	0	1.43995	0.261374	0.526018	-1.93581	0.0452043	0.0101783	0.031393	0.0389417	0.055827	0.038513	0.041273	0.030535	0	0	0.03963	0.025328	0.029221	0.029663	0.056435	0.030727
A0A0B6ACX3	Putative sporulation protein ydcC; BG04_2498	0	0	1.44049	0.304205	0.526555	-1.71689	0.0137797	0.009919	0.00956603	0.0326063	0.0029752	0.027366	0.010998	0.012205	0	0.017552	0.0035201	0.013498	0.01168	0.023713	0.041355	0.032751
A0A0B6ABG2	Cupin domain protein; BG04_3102	0	0	1.44297	1.39178	0.529044	0.476928	0.0384947	0.0293702	0.0266773	0.0211027	0.029931	0.041297	0.044256	0.0081856	0.053439	0.026486	0.02833	0.020369	0.031333	0.015904	0.022693	0.024711
A0A0B6AKI2	Nucleoside diphosphate kinase (NDK) (NDP kinase) (EC 2.7.4.6) (Nucleoside-2-P kinase); ndk BG04_1246	0	0	1.44684	1.64083	0.532903	0.714427	0.666327	0.71223	0.46054	0.434067	0.42017	0.21471	1.3641	0.4195	0.65489	1.0623	0.26039	0.71106	0.41017	0.62013	0.37923	0.30284
A0A0B6A9B3	Uncharacterized protein; BG04_3018	0	0	1.44831	0.776519	0.534367	-0.364907	0.0314307	0.010417	0.0217017	0.013415	0.038817	0.026778	0.028697	0	0.019801	0.01145	0.01837	0.026417	0.020318	0.020625	0.01962	0
A0A0B6AJE1	Ribulose-phosphate 3-epimerase (EC 5.1.3.1); rpe BG04_1150	0	0	1.44997	0.821194	0.536019	-0.284204	0.50309	0.419655	0.346967	0.51103	0.34644	0.85953	0.3033	0.65447	0.046505	0.55799	0.38831	0.2947	0.35789	0.47835	0.55296	0.50178
A0A0B6ARX8	Dephospho-CoA kinase (EC 2.7.1.24) (Dephosphocoenzyme A kinase); coaE BG04_1752	0	0	1.45239	0.422959	0.538425	-1.24141	0.0115659	0.00475483	0.0079634	0.0112418	0.0050188	0.017311	0.012368	0.0068627	0	0.0074018	0.0059379	0.011385	0.0065673	0.0066667	0.0063418	0.020717
A0A0B6ARV4	Acyl-CoA thioester hydrolase, YbgC/YbaW family protein; BG04_5001	0	0	1.45768	7.17105	0.543677	2.84219	0.0209303	0.0225377	0.0143586	0.00314287	0.028392	0.008161	0.026238	0	0.036208	0.031405	0.0083979	0.016102	0.018576	0.0094286	0	0
A0A0B6AHU3	GTP pyrophosphokinase (EC 2.7.6.5) ((p)ppGpp synthase) (ATP:GTP 3'-pyrophosphotransferase) (ppGpp synthase I); BG04_1623	0	0	1.4594	1.19438	0.54537	0.256264	0.0176256	0.0162473	0.0120773	0.0136031	0.0095028	0.024974	0.0184	0.011138	0.015581	0.022023	0.011243	0.010778	0.014211	0.0090164	0.020585	0.011208
A0A0B6AJA0	16S rRNA (cytosine(967)-C(5))-methyltransferase (EC 2.1.1.176) (16S rRNA m5C967 methyltransferase) (rRNA (cytosine-C(5)-)-methyltransferase RsmB); rsmB BG04_1155	0	0	1.45941	0.107285	0.54538	-3.22048	0.00251173	0.000947133	0.00172107	0.0088282	0.0022281	0.0025618	0.0027453	0	0.0028414	0	0.0026361	0.0025271	0	0.0029596	0.011262	0.012263
A0A0B6AWE9	DUF2524 family protein; BG04_1843	0	0	1.45941	0.225164	0.545381	-2.15095	0.0128763	0.0156767	0.008823	0.0696233	0.011422	0.013133	0.014074	0.015619	0.014566	0.016845	0.013514	0.012955	0	0.06069	0.10103	0.04715
A0A0B6ASV0	Thioesterase superfamily protein; BG04_3826	0	0	1.46253	1.01649	0.548467	0.0235974	0.0180307	0.0137189	0.0123284	0.0134963	0.024689	0.014193	0.01521	0.0084398	0.023614	0.0091028	0.021908	0.0070007	0.0080765	0.016398	0.015598	0.0084929
A0A0B6AQ77	Putative NAD(P)H nitroreductase (EC 1.-.-.-); BG04_4811	0	0	1.46747	0.416893	0.55333	-1.26225	0.0220433	0.00487033	0.0150213	0.0116825	0.02137	0.018428	0.026332	0.014611	0	0	0.018963	0.012119	0.013982	0.014194	0.013502	0.0073514
A0A0B6AJ42	Helicase IV (EC 3.6.4.12); helD BG04_792	0	0	1.46896	1.05166	0.554797	0.0726706	0.0199147	0.0201057	0.013557	0.019118	0.015446	0.02368	0.020618	0.021121	0.016415	0.022781	0.016752	0.0087599	0.015159	0.015389	0.026024	0.015941
A0A0B6ALM8	Alpha-glucosidase; gsj BG04_3732	0	0	1.46922	3.85242	0.555052	1.94577	0.0147257	0.00901377	0.0100228	0.00233977	0.014324	0.01441	0.015443	0.0073449	0.0091334	0.010563	0.016947	0.0060925	0.0070288	0.0047568	0.0022625	0
A0A0B6AGF9	Stress response protein SCP2; yceC BG04_5166	0	0	1.46931	1.31409	0.555143	0.394064	0.0588637	0.0116431	0.040062	0.0088602	0.04015	0.080786	0.055655	0.013725	0.0064003	0.014804	0.047503	0.039847	0.032836	0.013333	0.0063418	0.0069058
A0A0B6AW75	3-phosphoshikimate 1-carboxyvinyltransferase AroA (EC 5.4.99.5); aroA BG04_1809	0	0	1.46972	0.785248	0.555546	-0.34878	0.0119446	0.00389493	0.0081271	0.00496013	0.0027758	0.015957	0.017101	0.0075911	0	0.0040937	0.0098523	0	0.014529	0.011061	0	0.0038194
A0A0B6AQK6	RNA 2'-O ribose methyltransferase substrate binding family protein; BG04_2391	0	0	1.47024	0.832812	0.556048	-0.263937	0.0493563	0.00578943	0.0335703	0.00695167	0.048278	0.060134	0.039657	0.0055013	0	0.011867	0.03332	0.041069	0.026322	0.010688	0.010167	0
A0A0B6AW64	Purine nucleoside phosphorylase; BG04_1186	0	0	1.47051	1.03769	0.556316	0.053369	0.0109151	0.00499587	0.00742267	0.00481443	0.01092	0.0083703	0.013455	0.0049773	0.004642	0.0053683	0.0086132	0.0041286	0.0095262	0.0048352	0.0045995	0.0050086
A0A0B6A8H6	Bacillithiol system redox-active protein YtxJ; BG04_1810	0	0	1.4826	1.28245	0.568134	0.358907	0.088766	0.0573603	0.0598717	0.044727	0.11145	0.074746	0.080102	0.038098	0.10659	0.027393	0.032964	0.073736	0.072915	0.061682	0.046941	0.025558
A0A0B6ADI2	DNA topoisomerase (EC 5.6.2.1) (Omega-protein) (Relaxing enzyme) (Swivelase) (Untwisting enzyme); topB BG04_4599	0	0	1.49257	ON/OFF	0.577802	ON/OFF	0.00267623	0	0.00179303	0	0.0014339	0.0065948	0	0	0	0	0	0.0016264	0.0037527	0	0	0
A0A0B6AIA8	Tautomerase enzyme family protein; BG04_2800	0	0	1.49657	1.76238	0.581655	0.817526	0.0288313	0.0241833	0.019265	0.013722	0.030813	0.017714	0.037967	0.010533	0.039295	0.022722	0	0.017475	0.04032	0.010233	0.0097339	0.021199
A0A0B6AVF3	PTS system, Lactose/Cellobiose specific IIB subunit; BG04_3302	0	0	1.50262	0.550628	0.587479	-0.86085	0.0521283	0.095433	0.0346917	0.173317	0.029517	0.090499	0.036369	0.13454	0.050189	0.10157	0.046563	0.044638	0.012874	0.1699	0.17405	0.176
A0A0B6AM37	Methionine aminopeptidase (MAP) (MetAP) (EC 3.4.11.18) (Peptidase M); map BG04_2432	0	0	1.50489	ON/OFF	0.589655	ON/OFF	0.0115954	0	0.00770517	0	0.016028	0.013821	0.0049372	0	0	0	0.0094815	0.013634	0	0	0	0
A0A0B6AXU4	cysteine-S-conjugate beta-lyase (EC 4.4.1.13); patB BG04_1940	0	0	1.50705	0.509929	0.59173	-0.971632	0.0077678	0.00458023	0.0051543	0.0089821	0.005096	0.0087888	0.0094186	0.0034841	0.0064988	0.0037578	0.0030146	0.00578	0.0066683	0.0067692	0.0096591	0.010518
A0A0B6AB68	Tryptophan synthase alpha chain (EC 4.2.1.20); trpA BG04_1237	0	0	1.50754	0.505631	0.5922	-0.983844	0.0164739	0.00175557	0.0109277	0.00347203	0.026962	0.017714	0.0047458	0.0052667	0	0	0.004557	0.013106	0.01512	0.0051163	0	0.0052998
A0A0B6A8T8	TerD domain protein; BG04_5164	0	0	1.51807	0.964164	0.602234	-0.0526495	0.0443827	0.0196137	0.0292363	0.0203427	0.03623	0.071409	0.025509	0.028309	0	0.030532	0.024494	0.029352	0.033863	0.020625	0.02616	0.014243
A0A0B6AU40	YigZ family protein; BG04_2116	0	0	1.52183	3.41633	0.605803	1.77245	0.026287	0.00677697	0.0172733	0.0019837	0.023548	0.037904	0.017409	0.0064399	0	0.013891	0.011144	0.016025	0.024651	0	0.0059511	0
A0A0B6ATB6	Small ribosomal subunit protein uS15; rpsO BG04_1063	0	0	1.5245	0.807622	0.60834	-0.308248	0.115024	0.108017	0.0754503	0.133747	0.14515	0.089863	0.11006	0.06107	0.21358	0.049401	0.079261	0.088649	0.058441	0.13348	0.098761	0.169
A0A0B6ASN7	Pyrrolidone-carboxylate peptidase (EC 3.4.19.3) (5-oxoprolyl-peptidase) (Pyroglutamyl-peptidase I) (PGP-I) (Pyrase); pcp BG04_3379	0	0	1.5256	0.787058	0.609377	-0.345457	0.0086024	0.00640317	0.0056387	0.00813557	0.0093307	0.010728	0.0057485	0.0063794	0.0059496	0.0068805	0.0055197	0.0052916	0.0061048	0.0061972	0.01179	0.0064195
A0A0B6B0K1	Uncharacterized protein; BG04_5701	0	0	1.52638	ON/OFF	0.610111	ON/OFF	0.0091722	0.00346123	0.00600913	0	0.014614	0.0084011	0.0045015	0.0049956	0	0.0053881	0.0043224	0.0041438	0.0095612	0	0	0
A0A0B6AZW8	DNA-binding protein HU; hup BG04_4094	0	0	1.52771	0.700663	0.611375	-0.513207	0.0206623	0.0209213	0.013525	0.0298593	0.022083	0.012695	0.027209	0.030196	0	0.032568	0.026127	0	0.014448	0.044	0	0.045578
A0A0B6AWG8	Cytidine deaminase (EC 3.5.4.5) (Cytidine aminohydrolase); cdd BG04_5318	0	0	1.52839	ON/OFF	0.612011	ON/OFF	0.00501867	0	0.00328363	0.0200337	0.015056	0	0	0	0	0	0	0	0.0098509	0.01	0.019025	0.031076
A0A0B6AHM7	Acetohydroxy acid isomeroreductase, catalytic domain protein; BG04_399	0	0	1.53004	3.09978	0.613569	1.63217	0.0174493	0.00424887	0.0114045	0.0013707	0.015479	0.017797	0.019072	0.0042331	0.0039479	0.0045656	0.010988	0.0070225	0.016203	0.0041121	0	0
A0A0B6ARR7	Putative competence-damage inducible protein; cinA BG04_1037	0	0	1.53196	0.531716	0.615377	-0.911273	0.0253983	0.00789297	0.016579	0.0148443	0.036179	0.022185	0.017831	0.0032981	0.0061518	0.014229	0.017122	0.013678	0.018937	0.016019	0.015239	0.013275
A0A0B6ANS7	Thiol-disulfide oxidoreductase ykuV; ykuV BG04_3279	0	0	1.53297	ON/OFF	0.616328	ON/OFF	0.0211317	0.0059548	0.0137848	0	0.00676	0.023317	0.033318	0.0092436	0.0086208	0	0.015996	0.0076674	0.017691	0	0	0
A0A0B6AKW9	L-serine deaminase; sdaAB BG04_1144	0	0	1.53702	ON/OFF	0.620133	ON/OFF	0.0167817	0	0.0109183	0.002	0.018068	0.01558	0.016697	0	0	0	0.010688	0.010246	0.011821	0.006	0	0
A0A0B6AL63	Y Y Y domain protein; BG04_3413	0	0	1.54083	ON/OFF	0.62371	ON/OFF	0.0381567	0.016501	0.0247637	0	0.02329	0.062483	0.028697	0	0.049503	0	0.027556	0.026417	0.020318	0	0	0
A0A0B6AA62	3-oxoacyl-[acyl-carrier-protein] reductase (EC 1.1.1.100); fabG BG04_1138	0	0	1.54389	0.733239	0.626575	-0.447645	0.129107	0.0380223	0.083624	0.0518553	0.10099	0.17185	0.11448	0.044189	0.010303	0.059575	0.06691	0.10996	0.074002	0.042927	0.045939	0.0667
A0A0B6AQG6	Spore germination protein gerM; gerM BG04_1696	0	0	1.54832	ON/OFF	0.630705	ON/OFF	0.00515127	0	0.003327	0.00115943	0.0055054	0.0031649	0.0067835	0	0	0	0.0032568	0.0031222	0.003602	0	0.0034783	0
A0A0B6AM83	Esterase family protein; BG04_3040	0	0	1.54832	0.62045	0.630706	-0.688612	0.00771617	0.0057857	0.00498357	0.009325	0.0082467	0.0047408	0.010161	0.011276	0	0.0060811	0.0048784	0.0046768	0.0053955	0.010954	0	0.017021
A0A0B6AKK7	Carbonic anhydrase family protein; BG04_5053	0	0	1.55117	ON/OFF	0.633357	ON/OFF	0.031981	0.00216627	0.0206173	0	0.035672	0.035155	0.025116	0	0.0064988	0	0.012059	0.02312	0.026673	0	0	0
A0A0B6ASJ0	Septation ring formation regulator EzrA; ezrA BG04_1796	0	0	1.55198	0.339075	0.63411	-1.56032	0.0249483	0.0008045	0.0160752	0.00237263	0.022946	0.0345	0.017399	0.0024135	0	0	0.022971	0.016016	0.0092385	0.0046892	0	0.0024287
A0A0B6AM22	Thiol peroxidase (Tpx) (EC 1.11.1.24) (Peroxiredoxin tpx) (Prx) (Thioredoxin peroxidase) (Thioredoxin-dependent peroxiredoxin); tpx BG04_1786	0	0	1.55661	0.990167	0.638409	-0.0142561	1.5893	0.418573	1.021	0.42273	1.4663	1.8532	1.4484	0.47227	0.24727	0.53618	1.0252	0.9278	1.11	0.45878	0.36752	0.44189
A0A0B6AKB1	Peptidase S49 family protein; BG04_1550	0	0	1.55671	ON/OFF	0.6385	ON/OFF	0.00407453	0.000953533	0.0026174	0	0.0044863	0.0077373	0	0	0.0028606	0	0.0053079	0.0025443	0	0	0	0
A0A0B6ALG1	Uncharacterized protein; BG04_5622 BG04_5787	0	0	1.55939	ON/OFF	0.640981	ON/OFF	0.0250407	0	0.016058	0.00369733	0.025052	0.019202	0.030868	0	0	0	0.01976	0.028414	0	0.011092	0	0
A0A0B6AZZ1	Alpha/beta hydrolase family protein; BG04_5451	0	0	1.55957	ON/OFF	0.641146	ON/OFF	0.00417117	0	0.00267457	0.0045796	0	0.003981	0.0085325	0	0	0	0.0040965	0.0039272	0	0.0045993	0.0043752	0.0047643
A0A0B6AHX3	Ribosomal silencing factor RsfS; rsfS BG04_1572	0	0	1.5621	0.641834	0.643484	-0.639728	0.0481063	0.0338413	0.030796	0.052726	0.042467	0.039061	0.062791	0.034841	0.054157	0.012526	0.030146	0.0289	0.033342	0.045128	0.042929	0.070121
A0A0B6AH31	Signal peptidase I (EC 3.4.21.89); lepB BG04_1125	0	0	1.56689	0.653348	0.647905	-0.614076	0.0102837	0.00781407	0.0065631	0.01196	0.0054302	0.01873	0.0066908	0.0074252	0	0.016017	0.0064246	0.0061591	0.0071056	0.0072131	0.013723	0.014944
A0A0B6ANT6	Acetyltransferase family protein; BG04_2821	0	0	1.56691	0.659418	0.647927	-0.600735	0.00376383	0.0097917	0.00240207	0.014849	0.0019874	0.0068553	0.0024488	0.016306	0.010138	0.0029311	0.0023514	0.0022542	0.0026006	0.01056	0.017579	0.016408
A0A0B6ARR6	DUF2584 domain-containing protein; BG04_1854	0	0	1.56849	1.0091	0.649379	0.0130628	0.0238657	0.0170483	0.0152157	0.0168947	0.012422	0.028564	0.030611	0.016985	0.015841	0.018319	0.029393	0	0.016254	0.0165	0	0.034184
A0A0B6AIY6	Gluconate kinase (EC 2.7.1.12); gntK BG04_3046	0	0	1.57265	1.98947	0.653202	0.992383	0.0109185	0.00170637	0.0069427	0.0008577	0.0096854	0.011136	0.011934	0.0026488	0.0024703	0	0.0091673	0.0065913	0.0050695	0.0025731	0	0
A0A0B6ACE7	Asp23 family protein; BG04_1147	0	0	1.57335	1.02807	0.653838	0.0399322	0.0668253	0.102164	0.0424733	0.0993747	0.08281	0.066648	0.051018	0.16985	0.063363	0.073278	0.058785	0.046963	0.021672	0.11	0.062784	0.12534
A0A0B6AAD4	tRNA (guanine-N(7)-)-methyltransferase (EC 2.1.1.33) (tRNA (guanine(46)-N(7))-methyltransferase) (tRNA(m7G46)-methyltransferase); trmB BG04_1824	0	0	1.57509	ON/OFF	0.65543	ON/OFF	0.0294347	0	0.0186877	0	0.018402	0.052896	0.017006	0	0	0	0.016329	0.015654	0.02408	0	0	0
A0A0B6AVF9	UDP-N-acetylmuramoylalanine--D-glutamate ligase (EC 6.3.2.9) (D-glutamic acid-adding enzyme) (UDP-N-acetylmuramoyl-L-alanyl-D-glutamate synthetase); murD BG04_1196	0	0	1.57554	0.696554	0.655846	-0.521693	0.0129916	0.00209677	0.00824583	0.0030102	0.017706	0.0076339	0.013635	0.0030263	0	0.003264	0.005237	0.0050205	0.01448	0.0029399	0	0.0060907
A0A0B6ASN5	Probable transaldolase (EC 2.2.1.2); fsa tal BG04_2168	0	0	1.58484	0.887278	0.664335	-0.172543	0.148032	0.0743139	0.0934053	0.083755	0.14395	0.20288	0.097267	0.11429	0.0059218	0.10273	0.10439	0.12114	0.054686	0.080187	0.088015	0.083063
A0A0B6ALD2	Helix-turn-helix family protein; BG04_5725	0	0	1.59727	2.34648	0.675607	1.2305	0.0187087	0.022677	0.0117129	0.00966427	0.02192	0.025203	0.0090031	0.019983	0.037272	0.010776	0.01729	0.0082876	0.0095612	0.0097059	0.0092329	0.010054
A0A0B6ASA7	S1 RNA binding domain protein; BG04_2357	0	0	1.60433	1.32004	0.68197	0.40058	0.02546	0.0113277	0.0158696	0.00858137	0.038467	0.022114	0.015799	0	0.024528	0.0094552	0.01517	0.0072717	0.025167	0	0.0081011	0.017643
A0A0B6ASQ2	Methyltransferase small domain protein; BG04_3733	0	0	1.60465	0.164949	0.682256	-2.59991	0.0116308	0.002471	0.0072482	0.0149804	0.013041	0.0089964	0.012855	0.0035664	0	0.0038466	0.0030858	0.011833	0.0068258	0.0069291	0.016479	0.021533
A0A0B6APK2	FeoA domain protein; BG04_423	0	0	1.60489	1.01872	0.682475	0.0267572	0.10933	0.0470003	0.068123	0.0461367	0.10522	0.10753	0.11524	0.031972	0.074545	0.034484	0.082991	0.10608	0.015298	0.031059	0.059091	0.04826
A0A0B6AFT3	Methionine synthase (EC 2.1.1.13) (5-methyltetrahydrofolate--homocysteine methyltransferase); metH BG04_3588	0	0	1.62311	0.764031	0.698758	-0.388298	0.0022183	0.00115807	0.0013667	0.00151573	0.0025991	0.0029883	0.0010675	0.0023693	0.0011049	0	0.0041001	0	0	0.0034525	0.0010947	0
A0A0B6A6K3	DinB family protein; BG04_4116	0	0	1.62607	0.605404	0.701388	-0.724029	0.0232373	0.013868	0.0142905	0.022907	0.034868	0.013363	0.021481	0.015893	0	0.025711	0.0068755	0.013183	0.022813	0.054035	0.014686	0
A0A0B6AT94	Acetyltransferase domain protein; BG04_4749	0	0	1.63024	0.825049	0.705085	-0.277449	0.0565357	0.0226613	0.0346793	0.0274667	0.049999	0.050301	0.069307	0.025638	0.023911	0.018435	0.036972	0.042532	0.024534	0.041509	0.023692	0.017199
A0A0B6AJE4	Precorrin-4 C11-methyltransferase (EC 2.1.1.133); cobM BG04_5068	0	0	1.6424	ON/OFF	0.715805	ON/OFF	0.0096699	0	0.00588767	0	0.015407	0.0088569	0.0047458	0	0	0	0.004557	0.013106	0	0	0	0
A0A0B6AAU3	Zinc-binding dehydrogenase family protein; BG04_86	0	0	1.64288	ON/OFF	0.716226	ON/OFF	0.00214483	0	0.00130553	0.00659243	0.0029931	0.0034414	0	0	0	0	0	0	0.0039166	0.0039759	0.0075643	0.0082371
A0A0B6AJ04	Polyisoprenyl-teichoic acid--peptidoglycan teichoic acid transferase TagU (EC 2.7.8.-); lytR tagU BG04_3442	0	0	1.65845	2.29397	0.729834	1.19785	0.0105021	0.0156173	0.00633247	0.006808	0.0093162	0.010711	0.011479	0.021231	0.011881	0.01374	0.0073482	0.0035222	0.008127	0.0165	0.003924	0
A0A0B6AIT9	GDP-L-fucose synthase (EC 1.1.1.271) (GDP-4-keto-6-deoxy-D-mannose-3,5-epimerase-4-reductase); fcl BG04_3418	0	0	1.65942	ON/OFF	0.730677	ON/OFF	0.0172453	0	0.0103924	0	0.025399	0.014601	0.011736	0	0	0	0.0037562	0.010803	0.016618	0	0	0
A0A0B6AVZ0	CRS1 / YhbY domain protein; BG04_1575	0	0	1.66053	0.75375	0.731646	-0.407842	0.0334453	0.0170677	0.0201413	0.0226437	0.04015	0.023082	0.037104	0	0.051203	0	0	0.034155	0.026269	0	0.012684	0.055247
A0A0B6AQ15	PGAP1-like family protein; BG04_3947	0	0	1.66809	0.842806	0.738196	-0.246727	0.01434	0.016289	0.00859667	0.0193271	0.017358	0.014968	0.010694	0.029668	0	0.019199	0.010268	0.0098437	0.0056783	0.034585	0.0054833	0.017913
A0A0B6AR21	Major cold shock protein CspA; cspA BG04_3717	0	0	1.66992	0.676242	0.739783	-0.564389	0.51943	0.154043	0.31105	0.227793	0.86024	0.20463	0.49342	0.18253	0.17023	0.10937	0.19303	0.23552	0.5046	0.11821	0.29986	0.26531
A0A0B6AKS4	Binding--dependent transport system inner membrane component family protein; BG04_2998	0	0	1.67273	0.606084	0.742203	-0.72241	0.029407	0.0327483	0.0175803	0.0540327	0.03549	0.040805	0.011926	0.057352	0.012343	0.02855	0.022903	0.025616	0.0042218	0.072857	0.044846	0.044395
A0A0B6ALX5	LexA repressor (EC 3.4.21.88); lexA BG04_1011	0	0	1.69385	1.39314	0.760302	0.478345	0.0131618	0.009185	0.00777037	0.006593	0.0048474	0.01672	0.017918	0.013257	0	0.014298	0.01147	0.0054981	0.006343	0.006439	0	0.01334
A0A0B6AXQ5	HAD hydrolase, IIB family protein; BG04_5384	0	0	1.70482	1.54855	0.76962	0.630922	0.0373697	0.0091884	0.02192	0.00593353	0.047482	0.031196	0.033431	0.013913	0.0086503	0.0050019	0.016051	0.023081	0.026628	0.013515	0.0042856	0
A0A0B6AJN8	Pyridoxal phosphate homeostasis protein (PLP homeostasis protein); BG04_1185	0	0	1.70583	0.696574	0.770473	-0.521652	0.00325717	0.0041474	0.00190943	0.005954	0.0043776	0	0.0053939	0.005986	0	0.0064562	0	0	0.0057283	0.005815	0	0.012047
A0A0B6AQH9	Transposase; BG04_5855	0	0	1.70583	0.540593	0.770473	-0.887385	0.00253213	0.003346	0.0014844	0.0061895	0.0034032	0	0.0041932	0	0	0.010038	0	0	0.0044532	0.0045205	0	0.014048
A0A0B6AA53	D-3-phosphoglycerate dehydrogenase (EC 1.1.1.95); serA BG04_1283	0	0	1.71816	0.465039	0.780866	-1.10457	0.00650817	0.00779887	0.00378787	0.0167703	0.0037928	0.0087217	0.00701	0.012966	0.0048369	0.0055937	0.0067311	0.002151	0.0024815	0.022672	0.011982	0.015657
A0A0B6ARN4	GAF domain protein; BG04_1799	0	0	1.72727	1.35962	0.788495	0.443201	0.0402207	0.0226613	0.0232857	0.0166674	0.037499	0.021557	0.061606	0.025638	0.023911	0.018435	0.014789	0.014177	0.040891	0.024906	0.0078973	0.017199
A0A0B6APE4	Oxidoreductase; BG04_5160	0	0	1.73253	0.558721	0.792881	-0.839801	0.0040752	0.0014201	0.00235217	0.0025417	0.0086662	0	0.0035594	0	0	0.0042603	0	0.0032765	0.00378	0	0.0036502	0.0039749
A0A0B6AFI7	3D-(3,5/4)-trihydroxycyclohexane-1,2-dione hydrolase (THcHDO hydrolase) (EC 3.7.1.22); iolD BG04_2785	0	0	1.73524	0.483133	0.795138	-1.04951	0.0087399	0.000655933	0.0050367	0.00135767	0.0077152	0.0070965	0.011408	0	0.0019678	0	0.0073025	0.0017502	0.0060574	0	0.0019498	0.0021232
A0A0B6AFL5	Lipoprotein; BG04_2047	0	0	1.74171	4.1637	0.800504	2.05787	0.0224963	0.0163578	0.0129162	0.00392867	0.031054	0.025503	0.010932	0.030331	0.0056574	0.013085	0.010497	0.0050317	0.02322	0.011786	0	0
A0A0B6AKM2	ATP-dependent protease subunit HslV (EC 3.4.25.2); hslV BG04_1116	0	0	1.74591	1.03815	0.803978	0.05401	0.0152934	0.0176987	0.00875957	0.0170483	0.0055207	0.0063475	0.034012	0.007549	0.021121	0.024426	0.0065317	0.012523	0.007224	0.022	0.013952	0.015193
A0A0B6ABK4	Biotin carboxylase (EC 6.3.4.14) (Acetyl-coenzyme A carboxylase biotin carboxylase subunit A); accC BG04_1378	0	0	1.74867	0.473094	0.806262	-1.0798	0.0106329	0.0110378	0.00608057	0.023331	0.011041	0.012695	0.0081628	0.012078	0.011265	0.0097703	0.007838	0.0075141	0.0028896	0.0264	0.022323	0.02127
A0A0B6AUM8	HTH-type transcriptional regulator CymR; cymR BG04_1611	0	0	1.75637	2.4429	0.812596	1.2886	0.064779	0.0617322	0.0368823	0.02527	0.064808	0.049676	0.079853	0.0098465	0.10101	0.07434	0.017039	0.06534	0.028268	0.028696	0.027297	0.019817
A0A0B6AR98	Methyl-accepting chemotaxis (MCP) signaling domain protein; BG04_807	0	0	1.75728	ON/OFF	0.813346	ON/OFF	0.0017755	0.0010558	0.00101037	0	0	0.0053265	0	0.0031674	0	0	0	0	0.0030311	0	0	0
A0A0B6AHG0	Stage II sporulation protein E (EC 3.1.3.16); spoIIE BG04_2360	0	0	1.75863	ON/OFF	0.814452	ON/OFF	0.00175933	0	0.0010004	0	0.002409	0.0013849	0.0014841	0	0	0	0.0014251	0	0.0015761	0	0	0
A0A0B6AR55	UPF0435 protein BG04_2660; BG04_2660	0	0	1.76331	ON/OFF	0.818285	ON/OFF	0.008833	0	0.00500933	0.00558067	0.026499	0	0	0	0	0	0	0.015028	0	0	0.016742	0
A0A0B6A9Y3	PEP-utilizing enzyme, mobile domain protein; BG04_4173	0	0	1.77987	0.578584	0.831771	-0.789401	0.00258117	0.00382253	0.0014502	0.0066067	0.0022897	0.0026326	0.0028212	0.0015655	0.00146	0.0084421	0.0013545	0	0.0029961	0.0076037	0.0043399	0.0078765
A0A0B6AIY2	RNA 2'-O ribose methyltransferase substrate binding family protein; BG04_1735	0	0	1.79383	0.666004	0.843041	-0.586397	0.0057598	0.00347363	0.0032109	0.00521563	0.0078867	0.0045339	0.0048588	0.0053921	0.0050288	0	0	0.0044727	0.00516	0.0052381	0.0049828	0.005426
A0A0B6ADS4	Ribonuclease 3 (EC 3.1.26.3) (Ribonuclease III) (RNase III); rnc BG04_1136	0	0	1.79384	0.223206	0.843051	-2.16356	0.0058527	0.00196983	0.00326267	0.0088252	0.0080139	0.004607	0.0049372	0	0	0.0059095	0	0.0045448	0.0052432	0.0053226	0.010126	0.011027
A0A0B6AJY6	RNA polymerase sigma factor, sigma-70 family protein; BG04_431	0	0	1.79386	ON/OFF	0.843065	ON/OFF	0.0085381	0	0.00475963	0.00763843	0.011691	0.0067208	0.0072025	0	0	0	0	0.00663	0.0076489	0.015529	0.0073863	0
A0A0B6ACE1	Dicarboxylate symporter family protein; BG04_3127	0	0	1.80288	ON/OFF	0.850306	ON/OFF	0.0167127	0.0030753	0.00926997	0	0.016484	0.016245	0.017409	0.0032199	0.006006	0	0.016716	0.0080126	0.0030813	0	0	0
A0A0B6AX61	Heme ABC exporter, ATP-binding protein CcmA (EC 3.6.3.41); ccmA BG04_1047	0	0	1.80638	0.422318	0.8531	-1.2436	0.0116014	0.0105185	0.00642247	0.0249067	0.011714	0.013468	0.0096222	0.013348	0.012449	0.0057586	0.0046197	0.0044287	0.010219	0.033713	0.022203	0.018804
A0A0B6AJG7	Signal recognition particle protein (EC 3.6.5.4) (Fifty-four homolog); ffh BG04_1132	0	0	1.8109	ON/OFF	0.856703	ON/OFF	0.00820933	0	0.0045333	0.00399533	0.011115	0.002556	0.010957	0	0	0	0.0052604	0.0025215	0.005818	0	0.0028091	0.0091769
A0A0B6A8M9	DUF1027 domain-containing protein; BG04_1972	0	0	1.81695	0.171278	0.861519	-2.54559	0.007825	0.00497733	0.00430667	0.02906	0.01092	0.012555	0	0.014932	0	0	0.01292	0	0	0.014505	0.027597	0.045078
A0A0B6ACV6	Magnesium transport protein CorA; corA BG04_3469	0	0	1.81698	0.661041	0.861541	-0.597188	0.0022046	0.00984747	0.00121333	0.0148969	0.0030765	0.0035373	0	0.012621	0.0078468	0.0090746	0.00364	0	0	0.0040867	0.019438	0.021166
A0A0B6AZZ7	UDP-N-acetylglucosamine--N-acetylmuramyl-(pentapeptide) pyrophosphoryl-undecaprenol N-acetylglucosamine transferase (EC 2.4.1.227) (Undecaprenyl-PP-MurNAc-pentapeptide-UDPGlcNAc GlcNAc transferase); murG BG04_5556	0	0	1.81874	0.960277	0.862943	-0.0584771	0.0042284	0.0024658	0.0023249	0.0025678	0.0027992	0.0064369	0.0034491	0.0038276	0.0035698	0	0.0033118	0	0.0036629	0	0	0.0077034
A0A0B6AMQ6	Bacterial extracellular solute-binding s, 3 family protein; BG04_2836	0	0	1.82008	0.38228	0.863998	-1.3873	0.010897	0.011651	0.00598713	0.0304777	0.00728	0.020926	0.0044851	0.014932	0.009284	0.010737	0.0043066	0.0041286	0.0095262	0.024176	0.032197	0.03506
A0A0B6AJV8	dITP/XTP pyrophosphatase (EC 3.6.1.66) (Non-canonical purine NTP pyrophosphatase) (Non-standard purine NTP pyrophosphatase) (Nucleoside-triphosphate diphosphatase) (Nucleoside-triphosphate pyrophosphatase) (NTPase); rdgB BG04_1694	0	0	1.84272	0.25818	0.881835	-1.95355	0.0112344	0.00229917	0.00609667	0.0089053	0.010089	0.017399	0.0062153	0.0068975	0	0	0.005968	0.0057214	0.0066006	0.013401	0.006374	0.0069409
A0A0B6AUK2	PhoH-like protein; BG04_1545	0	0	1.85178	0.248063	0.888913	-2.01122	0.00943427	0.00571727	0.0050947	0.0230477	0.0061341	0.0070527	0.015116	0.0041939	0.0039113	0.0090466	0.0072574	0	0.0080267	0.024444	0.019378	0.025321
A0A0B6AKU9	Probable cell division protein WhiA; whiA BG04_2051	0	0	1.85181	ON/OFF	0.88894	ON/OFF	0.00486743	0	0.00262847	0	0.0031647	0.0036387	0.0077989	0	0	0	0.0037443	0	0.0041411	0	0	0
A0A0B6AEJ0	Phosphoserine phosphatase rsbU (EC 3.1.3.3); rsbU BG04_2505	0	0	1.85515	ON/OFF	0.891532	ON/OFF	0.0044675	0	0.00240817	0.00266603	0.0029575	0.0068009	0.0036441	0	0	0	0	0.0033545	0.00387	0.0039286	0	0.0040695
A0A0B6AZW3	PhoH-like family protein; BG04_3659	0	0	1.85515	0.823118	0.891536	-0.280828	0.0033961	0.00815183	0.00183063	0.0099036	0.0022482	0.0051699	0.0027702	0.0092227	0.0086013	0.0066315	0	0.00255	0.0029419	0.0059728	0.011364	0.012374
A0A0B6AY43	Nickel import system ATP-binding protein NikE (EC 7.2.2.11); BG04_2990	0	0	1.8652	1.02928	0.899332	0.0416386	0.0142881	0.00855093	0.00766037	0.00830767	0.0093454	0.014327	0.019192	0.0085192	0.0079452	0.0091884	0.0036856	0.0070665	0.012229	0.012414	0.0039363	0.0085727
A0A0B6AIX0	DAK2 domain fusion YloV family protein; BG04_1146	0	0	1.86537	0.352302	0.899463	-1.50511	0.0136215	0.0072532	0.0073023	0.020588	0.0089525	0.016469	0.015443	0.0073449	0.0091334	0.0052813	0.0084735	0.0040617	0.0093717	0.019027	0.0181	0.024637
A0A0B6A8Q8	Tetratricopeptide (TPR) repeat family protein; BG04_2590	0	0	1.87316	0.64645	0.905475	-0.62939	0.0140626	0.00402327	0.00750743	0.00622363	0.0087169	0.020045	0.013426	0.0044698	0.0027791	0.0048209	0.0090241	0.0049435	0.0085547	0.0057895	0.0068842	0.0059972
A0A0B6AID1	glucose 1-dehydrogenase [NAD(P)(+)] (EC 1.1.1.47); BG04_4703	0	0	1.88664	0.35557	0.915818	-1.4918	0.00292247	0.00551157	0.00154903	0.0155007	0.0039278	0	0.0048396	0.010742	0	0.0057927	0.0046471	0	0	0.010435	0.019853	0.016214
A0A0B6AMA1	STAS domain protein; BG04_5457	0	0	1.88666	0.670244	0.915834	-0.577242	0.00285477	0.00349767	0.00151313	0.0052185	0.0038368	0	0.0047275	0.010493	0	0	0.0045394	0	0	0.0050965	0	0.010559
A0A0B6AR56	DNA integrity scanning protein DisA (Cyclic di-AMP synthase) (c-di-AMP synthase) (Diadenylate cyclase) (EC 2.7.7.85); disA BG04_2383	0	0	1.88886	0.405929	0.917515	-1.3007	0.0042573	0.00252333	0.0022539	0.0062162	0.002768	0.0031826	0.0068213	0.00757	0	0	0	0.0031396	0.0036221	0.011031	0	0.0076176
A0A0B6AUL3	Membrane protein insertase YidC (Foldase YidC) (Membrane integrase YidC) (Membrane protein YidC); yidC BG04_2274	0	0	1.89091	1.02942	0.919083	0.0418345	0.00571447	0.00178323	0.00302207	0.00173227	0.0078246	0.0044982	0.0048206	0.0053497	0	0	0.0046288	0.0044374	0	0.0051968	0	0
A0A0B6ASD5	Glycosyl hydrolase family 4 C-terminal domain-containing protein; BG04_3305	0	0	1.89535	0.179849	0.922463	-2.47515	0.00162577	0.00414797	0.000857767	0.0230637	0.0022688	0.0026085	0	0.0062046	0.0028933	0.003346	0	0.0025733	0	0.030137	0.017201	0.021853
A0A0B6AYV7	Small ribosomal subunit protein uS19; rpsS BG04_2414	0	0	1.94297	0.676286	0.958266	-0.564295	0.19484	0.0808763	0.100279	0.119589	0.23763	0.17387	0.17302	0.029539	0.1653	0.04779	0.051118	0.12251	0.12721	0.086087	0.10919	0.16349
A0A0B6AQD7	DUF1349 domain-containing protein; BG04_3049	0	0	1.94389	ON/OFF	0.958946	ON/OFF	0.0185411	0	0.00953817	0	0.0097904	0.03377	0.012063	0	0	0	0	0.022209	0.0064055	0	0	0
A0A0B6AWA4	Signal recognition particle receptor FtsY (SRP receptor) (EC 3.6.5.4); ftsY BG04_1134	0	0	1.9959	0.733652	0.99704	-0.446832	0.0220087	0.012508	0.0110269	0.017049	0.026938	0.020648	0.01844	0.020464	0.0038171	0.013243	0.010624	0.0067898	0.015667	0.01988	0.018911	0.012356
A0A0B6AX18	Putative metal-dependent hydrolase BG04_699 (EC 3.-.-.-); BG04_699	0	0	1.99765	ON/OFF	0.998304	ON/OFF	0.00872707	0	0.00436867	0.00742513	0.0057775	0.013285	0.0071187	0	0	0	0	0.013106	0	0.0076744	0.014601	0
A0A0B6ARQ2	Uncharacterized protein; BG04_4633	0	0	2.00728	0.119232	1.00524	-3.06816	0.0047127	0.00108213	0.0023478	0.0090759	0.0045688	0.0039398	0.0056295	0.0015619	0	0.0016845	0.0040542	0	0.0029892	0.0045517	0.010103	0.012573
A0A0B6AVJ6	Small ribosomal subunit protein bS16; rpsP BG04_1131	0	0	2.01711	0.489861	1.01229	-1.02956	0.39183	0.124121	0.194253	0.25338	0.6404	0.12695	0.40814	0.10569	0.16897	0.097703	0.20901	0.20037	0.17338	0.176	0.26509	0.31905
A0A0B6A8F5	Small ribosomal subunit protein uS4; rpsD BG04_1800	0	0	2.04093	0.449311	1.02923	-1.15421	0.584387	0.13667	0.286333	0.304177	0.43227	1.1311	0.18979	0.16306	0.10772	0.13923	0.35271	0.25923	0.24706	0.2904	0.30764	0.31449
A0A0B6AQS7	Peptidase M23 family protein; BG04_5361	0	0	2.04304	ON/OFF	1.03072	ON/OFF	0.00877723	0	0.00429617	0.0015017	0.010175	0.0077989	0.0083578	0	0	0	0.0040126	0	0.0088759	0.0045051	0	0
A0A0B6AJ38	Elongation factor P (EF-P); efp BG04_1389	0	0	2.08001	0.523746	1.05659	-0.933062	0.11008	0.017193	0.0529227	0.032827	0.048343	0.22233	0.059566	0.022035	0.0137	0.015844	0.031776	0.042647	0.084345	0.021405	0.047512	0.029564
A0A0B6AIQ5	Lipoyl synthase (EC 2.8.1.8) (Lip-syn) (LS) (Lipoate synthase) (Lipoic acid synthase) (Sulfur insertion protein LipA); lipA BG04_1974	0	0	2.10042	1.92054	1.07068	0.941508	0.0232553	0.0029276	0.0110718	0.00152437	0.029911	0.015285	0.02457	0.0045445	0.0042383	0	0.0039321	0.0075392	0.021744	0	0	0.0045731
A0A0B6AC65	Large ribosomal subunit protein uL24; rplX BG04_2421	0	0	2.10408	0.241174	1.07319	-2.05185	0.0257147	0.00820233	0.0122213	0.03401	0.019296	0.022185	0.035663	0	0.024607	0	0.011415	0	0.025249	0.025631	0.036573	0.039826
A0A0B6AKQ9	Aldehyde dehydrogenase, thermostable (EC 1.2.1.5); aldHT BG04_4039	0	0	2.16951	ON/OFF	1.11737	ON/OFF	0.0035972	0.0018667	0.00165807	0	0.006109	0.0046826	0	0	0.0025969	0.0030032	0	0.0023096	0.0026646	0	0	0
A0A0B6AAW6	Flavin oxidoreductase / NADH oxidase family protein; BG04_863	0	0	2.17268	1.04648	1.11947	0.0655444	0.00217673	0.00493973	0.00100187	0.00472033	0	0	0.0065302	0.0036235	0.0033794	0.0078163	0	0.0030056	0	0.00352	0.0033485	0.0072925
A0A0B6ALQ5	Bacterial PH domain protein; BG04_4754	0	0	2.20378	0.710136	1.13998	-0.493833	0.0592847	0.0401153	0.0269013	0.0564897	0.081836	0.067208	0.02881	0.015986	0.10436	0	0.027664	0.05304	0	0.062118	0.059091	0.04826
A0A0B6AGI5	PTS system, Lactose/Cellobiose specific IIB subunit; BG04_3312	0	0	2.20591	0.346493	1.14137	-1.5291	0.027715	0.014932	0.012564	0.0430947	0.04368	0.012555	0.02691	0.044796	0	0	0.01292	0.024772	0	0.029011	0.055195	0.045078
A0A0B6AB50	Low molecular weight protein-tyrosine-phosphatase ywlE (EC 3.1.3.48); ywlE BG04_2157	0	0	2.25311	0.763686	1.17192	-0.388948	0.0130957	0.00960483	0.00581227	0.0125769	0.013996	0.0080461	0.017245	0.0095691	0.0089244	0.010321	0.0082796	0	0.0091572	0	0.0088428	0.028888
A0A0B6AIG5	CBS domain protein; BG04_3487	0	0	2.28032	1.98753	1.18923	0.990978	0.0139983	0.0020086	0.00613877	0.0010106	0.01322	0.0152	0.013575	0.0060258	0	0	0.013034	0.0024991	0.0028832	0	0	0.0030318
A0A0B6AVS7	Uncharacterized protein; BG04_3774	0	0	2.3258	ON/OFF	1.21773	ON/OFF	0.0102837	0	0.00442157	0	0.0054302	0.01873	0.0066908	0	0	0	0	0.0061591	0.0071056	0	0	0
A0A0B6AQ86	Fructosamine deglycase (EC 3.5.-.-); frlB BG04_4777	0	0	2.35408	0.714561	1.23516	-0.484871	0.00622167	0.00297877	0.00264293	0.00416867	0	0	0.018665	0	0	0.0089363	0	0	0.0079288	0	0	0.012506
A0A0B6ANL7	serine-type D-Ala-D-Ala carboxypeptidase (EC 3.4.16.4); BG04_1199	0	0	2.40643	ON/OFF	1.26689	ON/OFF	0.00311303	0	0.00129363	0	0	0.0035816	0.0057575	0	0	0	0.0018428	0	0.0020381	0	0	0
A0A0B6AIC2	tRNA (N(6)-L-threonylcarbamoyladenosine(37)-C(2))-methylthiotransferase (EC 2.8.4.5) (tRNA-t(6)A37 methylthiotransferase); BG04_1553	0	0	2.41291	ON/OFF	1.27077	ON/OFF	0.0064115	0	0.00265717	0	0.0065955	0.012639	0	0	0	0	0.0026011	0.0024936	0.0028768	0	0	0
A0A0B6AMM7	Chaperone protein DnaJ; dnaJ BG04_1556	0	0	2.45064	ON/OFF	1.29316	ON/OFF	0.0127254	0	0.0051927	0.0024244	0.013214	0.015193	0.0097693	0	0	0	0.0031269	0.0089929	0.0034583	0	0	0.0072732
A0A0B6AKC6	Gamma-glutamyl phosphate reductase (GPR) (EC 1.2.1.41) (Glutamate-5-semialdehyde dehydrogenase) (Glutamyl-gamma-semialdehyde dehydrogenase) (GSA dehydrogenase); proA BG04_4660	0	0	2.45831	0.545347	1.29767	-0.874755	0.00702987	0.00116313	0.00285963	0.00213283	0.007098	0.008161	0.0058306	0	0	0.0034894	0.0027993	0.0026836	0.003096	0.0031429	0	0.0032556
A0A0B6ARH6	GTP cyclohydrolase 1 (EC 3.5.4.16) (GTP cyclohydrolase I) (GTP-CH-I); folE BG04_3370	0	0	2.48877	4.4986	1.31543	2.16948	0.0141564	0.00879867	0.0056881	0.00195587	0.0092871	0.016017	0.017165	0.012699	0	0.013697	0.010988	0	0.0060763	0	0.0058676	0
A0A0B6ASY1	4-hydroxy-tetrahydrodipicolinate synthase (HTPA synthase) (EC 4.3.3.7); dapA BG04_2543	0	0	2.53567	6.34696	1.34237	2.66607	0.0033235	0.0088849	0.0013107	0.00139987	0.0099705	0	0	0.018178	0.0084767	0	0.0039321	0	0	0	0.0041996	0
A0A0B6AFU7	Short chain dehydrogenase family protein; BG04_3604	0	0	2.58086	0.399543	1.36785	-1.32358	0.0348073	0.0073504	0.0134867	0.018397	0.041881	0.043776	0.018765	0.0052062	0	0.016845	0.022523	0.012955	0.0049821	0.02023	0.019244	0.015717
A0A0B6ALR9	L-lysine 2,3-aminomutase (EC 5.4.3.2); ablA BG04_954	0	0	2.58451	1.46173	1.36989	0.547676	0.00238343	0.0163823	0.0009222	0.0112075	0.0021143	0.0024309	0.0026051	0.011564	0.018874	0.018709	0	0	0.0027666	0.0028085	0.013358	0.017456
A0A0B6ASZ3	Glycerol-3-phosphate dehydrogenase (EC 1.1.5.3); BG04_2825	0	0	2.62587	1.45204	1.39279	0.538077	0.0053706	0.00905833	0.00204527	0.00623837	0.0035554	0.0081756	0.0043808	0.012154	0.004534	0.010487	0.0021032	0.0040326	0	0.0070841	0.0067389	0.0048921
A0A0B6AFC7	HTH-type transcriptional regulator glnR; glnR BG04_1017	0	0	2.64752	ON/OFF	1.40464	ON/OFF	0.0085003	0	0.00321067	0	0.0073609	0	0.01814	0	0	0	0	0	0.009632	0	0	0
A0A0B6ATN0	Cupin; BG04_835	0	0	2.71341	ON/OFF	1.4401	ON/OFF	0.0337005	0.0104733	0.01242	0	0.041063	0.0094425	0.050596	0	0.03142	0	0	0.03726	0	0	0	0
A0A0B6AXF9	Cyclase family protein; BG04_717	0	0	2.73185	ON/OFF	1.44988	ON/OFF	0.00482263	0.00204027	0.00176533	0	0.0089525	0	0.0055154	0.0061208	0	0	0.005296	0	0	0	0	0
A0A0B6ARB4	Thioesterase superfamily protein; BG04_3105	0	0	2.7619	ON/OFF	1.46566	ON/OFF	0.00708353	0.0130694	0.00256473	0	0	0.0067606	0.01449	0.0080403	0.022496	0.0086719	0	0	0.0076942	0	0	0
A0A0B6AJ47	1,4-alpha-glucan branching enzyme GlgB (EC 2.4.1.18) (1,4-alpha-D-glucan:1,4-alpha-D-glucan 6-glucosyl-transferase) (Alpha-(1->4)-glucan branching enzyme) (Glycogen branching enzyme) (BE); glgB BG04_1888	0	0	2.76952	1.04569	1.46964	0.0644483	0.00810453	0.00134053	0.00292633	0.00128197	0.0045653	0.012248	0.0075003	0.0020809	0.0019407	0	0.0036009	0.0051781	0	0	0.0038459	0
A0A0B6ANJ1	Acceptor oxidoreductase, beta subunit, pyruvate/2-ketoisovalerate family protein; BG04_1030	0	0	2.77701	ON/OFF	1.47353	ON/OFF	0.0036227	0	0.00130453	0.00469293	0.0069009	0.0039672	0	0	0	0	0	0.0039136	0	0.0045833	0	0.0094955
A0A0B6A8Q3	Transcriptional regulatory protein WalR; yycF BG04_2249	0	0	2.77701	0.960032	1.47353	-0.0588455	0.0044397	0.003595	0.00159873	0.00374467	0.0084572	0.0048619	0	0	0.010785	0	0	0.0047962	0	0.011234	0	0
A0A0B6AJH6	Transporter, solute:sodium symporter family protein; BG04_3202	0	0	2.78881	1.98848	1.47965	0.991666	0.0021181	0.003452	0.0007595	0.001736	0.0019258	0.0044285	0	0.0079001	0.0024559	0	0.0022785	0	0	0.0025581	0	0.0026499
A0A0B6ABC3	DNA topoisomerase 4 subunit B (EC 5.6.2.2) (Topoisomerase IV subunit B); parE BG04_4997	0	0	2.985	ON/OFF	1.57773	ON/OFF	0.00177787	0	0.0005956	0	0	0.0034728	0.0018608	0	0	0	0.0017868	0	0	0	0	0
A0A0B6AS02	Alpha-1,4 glucan phosphorylase (EC 2.4.1.1); glgP BG04_1884	0	0	2.98821	0.556413	1.57928	-0.845772	0.0088446	0.0017808	0.00295983	0.0032005	0.0074251	0.0099599	0.0091488	0.0016922	0	0.0036502	0.0058566	0.0014036	0.0016193	0.0016438	0.0062549	0.0017028
A0A0B6AX38	DUF2187 domain-containing protein; BG04_4475	0	0	3.01899	0.386005	1.59406	-1.37331	0.0308983	0.0112647	0.0102347	0.0291827	0.01325	0.030468	0.048977	0	0.033794	0	0.015676	0.015028	0	0.0176	0.033485	0.036463
A0A0B6AHT4	Peroxide operon regulator; perR BG04_2707	0	0	3.01901	3.8402	1.59408	1.94118	0.0321857	0.011734	0.010661	0.00305557	0.013802	0.031737	0.051018	0	0.035202	0	0.016329	0.015654	0	0.0091667	0	0
A0A0B6AXF8	Tryptophan 2,3-dioxygenase (TDO) (EC 1.13.11.11) (Tryptamin 2,3-dioxygenase) (Tryptophan oxygenase) (TO) (TRPO) (Tryptophan pyrrolase) (Tryptophanase); kynA BG04_457	0	0	3.05532	1.98944	1.61132	0.99236	0.00932607	0.00308223	0.0030524	0.0015493	0.0069981	0.0080461	0.012934	0.0047845	0.0044622	0	0	0	0.0091572	0.0046479	0	0
A0A0B6ALW0	DUF2487 family protein; BG04_1231	0	0	3.21202	1.02388	1.68348	0.0340518	0.0170986	0.0177452	0.0053233	0.0173312	0.019613	0.0075167	0.024166	0.0089395	0.025012	0.019284	0	0.0074152	0.0085547	0.034737	0.008261	0.0089957
A0A0B6AME6	Toxic anion resistance family protein; BG04_5162	0	0	3.23424	0.452077	1.69343	-1.14536	0.0038619	0.0038413	0.00119407	0.008497	0.0082126	0	0.0033731	0.0074866	0	0.0040373	0	0	0.0035822	0.0072727	0.0069183	0.0113
A0A0B6AKU8	DEAD/DEAH box helicase family protein; BG04_2634	0	0	3.28575	ON/OFF	1.71622	ON/OFF	0.00355157	0	0.0010809	0.00545807	0.0049562	0.0056985	0	0	0	0	0	0	0.0032427	0.0032918	0.0062627	0.0068197
A0A0B6A743	Ribosomal RNA small subunit methyltransferase A (EC 2.1.1.182) (16S rRNA (adenine(1518)-N(6)/adenine(1519)-N(6))-dimethyltransferase) (16S rRNA dimethyladenosine transferase) (16S rRNA dimethylase) (S-adenosylmethionine-6-N', N'-adenosyl(rRNA) dimethyltransferase); rsmA ksgA BG04_2336	0	0	3.34867	0.174781	1.74359	-2.51638	0.00497077	0.00155117	0.0014844	0.00887493	0.0068063	0.0039128	0.0041932	0.0046535	0	0	0	0	0.0044532	0.0090411	0.012901	0.0046827
A0A0B6ALD9	Acetyltransferase family protein; BG04_1297	0	0	3.38012	ON/OFF	1.75707	ON/OFF	0.0250444	0.00361033	0.00740933	0	0.033973	0.0097653	0.031395	0	0.010831	0	0	0	0.022228	0	0	0
A0A0B6ANS4	Isochorismatase family protein; BG04_4514	0	0	3.46312	1.11028	1.79207	0.150919	0.00824753	0.00268417	0.00238153	0.00241757	0.00546	0.012555	0.0067276	0	0	0.0080525	0	0	0.0071446	0.0072527	0	0
A0A0B6ALA4	YwbE family protein; BG04_3085	0	0	3.46313	ON/OFF	1.79208	ON/OFF	0.0230933	0.00649867	0.00666833	0	0.015288	0.035155	0.018837	0	0.019496	0	0	0	0.020005	0	0	0
A0A0B6ATL3	Heat induced stress YflT family protein; BG04_692	0	0	3.52621	ON/OFF	1.81812	ON/OFF	0.00937667	0	0.00265913	0	0.0060965	0.0070095	0.015024	0	0	0	0	0	0.0079774	0	0	0
A0A0B6B0M8	NADPH-dependent FMN reductase family protein; BG04_5682	0	0	3.63403	ON/OFF	1.86157	ON/OFF	0.00603467	0	0.0016606	0	0.0084214	0.0096826	0	0	0	0	0.0049818	0	0	0	0	0
A0A0B6AIK1	3-phosphoshikimate 1-carboxyvinyltransferase (EC 2.5.1.19) (5-enolpyruvylshikimate-3-phosphate synthase) (EPSP synthase) (EPSPS); aroA BG04_1234	0	0	3.65866	ON/OFF	1.87132	ON/OFF	0.00320413	0	0.000875767	0	0.0069491	0.0026633	0	0	0	0	0	0.0026273	0	0	0	0
A0A0B6AE67	UPF0358 protein BG04_3661; BG04_3661	0	0	3.86344	1.08214	1.94989	0.113882	0.015607	0.00487033	0.00403967	0.00450067	0.02137	0.012285	0.013166	0.014611	0	0	0	0.012119	0	0	0.013502	0
A0A0B6AGL6	Universal stress family protein; BG04_905	0	0	3.89988	0.999348	1.96343	-0.000940422	0.0115786	0.00690117	0.00296897	0.00690567	0.0075282	0.0086556	0.018552	0	0.0096005	0.011103	0.0089069	0	0	0	0	0.020717
A0A0B6A687	acetyl-CoA C-acetyltransferase (EC 2.3.1.9) (Acetoacetyl-CoA thiolase); BG04_4744	0	0	4.17593	0.335117	2.0621	-1.57726	0.0045707	0.00114377	0.00109453	0.00341303	0.0075282	0	0.0061839	0.0034313	0	0	0	0	0.0032836	0.0033333	0	0.0069058
A0A0B6AYH7	Methyl-accepting chemotaxis (MCP) signaling domain protein; BG04_5905	0	0	4.24244	2.06557	2.08489	1.04654	0.00468563	0.0013546	0.00110447	0.0006558	0.0057193	0.0065758	0.0017618	0.0019551	0	0.0021087	0.0016917	0.0016217	0	0	0	0.0019674
A0A0B6ABX9	Indole-3-glycerol phosphate synthase (IGPS) (EC 4.1.1.48); trpC BG04_1240	0	0	4.42233	ON/OFF	2.14481	ON/OFF	0.00679653	0.00177623	0.00153687	0	0.015588	0	0.0048016	0.0053287	0	0	0.0046106	0	0	0	0	0
A0A0B6AKB5	methylmalonyl-CoA mutase (EC 5.4.99.2); BG04_1354	0	0	5.52056	ON/OFF	2.46481	ON/OFF	0.00319107	0	0.000578033	0.000648967	0.004397	0.0033703	0.0018059	0	0	0	0.0017341	0	0	0.0019469	0	0
ENO1_YEAST	contamination	0	0	7.60705	ON/OFF	2.92734	ON/OFF	0.006822	0.00207293	0.0008968	0	0.020466	0	0	0.0062188	0	0	0.0026904	0	0	0	0	0
A0A0B6A8G6	Asparaginase family protein; BG04_1270	0	0	ON/OFF	0.604745	ON/OFF	-0.725602	0	0.00573493	0	0.00948323	0	0	0	0.0042068	0.0039234	0.0090746	0	0	0	0.0040867	0.011663	0.0127
A0A0B6A980	Uncharacterized protein; BG04_1948	0	0	ON/OFF	0.154076	ON/OFF	-2.69829	0	0.0149437	0	0.096989	0	0	0	0.021568	0	0.023263	0	0	0	0.062857	0.11959	0.10852
A0A0B6A9F7	Dihydrothymine dehydrogenase (Dihydrouracil dehydrogenase); BG04_1340	0	0	ON/OFF	0.255604	ON/OFF	-1.96802	0	0.0031897	0	0.0124791	0	0	0	0.0095691	0	0	0	0	0	0.015493	0.0058952	0.016049
A0A0B6A9Q9	asparagine synthase (glutamine-hydrolyzing) (EC 6.3.5.4); asnB BG04_2945	0	0	ON/OFF	0.577383	ON/OFF	-0.792399	0.0005386	0.00653727	0	0.0113222	0.0016158	0	0	0.011047	0.0061818	0.002383	0	0	0	0.0042927	0.016334	0.01334
A0A0B6A9R7	Phospholipase ytpA; ytpA BG04_1847	0	0	ON/OFF	0.349805	ON/OFF	-1.51538	0	0.00526667	0	0.015056	0	0	0	0.0158	0	0	0	0	0	0.010233	0.024335	0.0106
A0A0B6A9T6	CDP-diacylglycerol--glycerol-3-phosphate 3-phosphatidyltransferase (EC 2.7.8.5) (Phosphatidylglycerophosphate synthase); pgsA BG04_1038	0	0	ON/OFF	ON/OFF	ON/OFF	ON/OFF	0.00367057	0.00700433	0	0	0.0051223	0.0058894	0	0.021013	0	0	0	0	0	0	0	0
A0A0B6AA42	Peptidase, ArgE/DapE family protein; BG04_956	0	0	ON/OFF	1.28053	ON/OFF	0.356745	0	0.00531887	0	0.00415363	0	0	0	0.0064552	0.0060203	0.0034811	0	0	0	0	0.0059652	0.0064957
A0A0B6AAB2	MYXO-CTERM domain-containing protein; BG04_707	0	0	ON/OFF	0.563527	ON/OFF	-0.827445	0	0.02714	0	0.048161	0	0	0	0	0	0.08142	0	0	0	0	0.083712	0.060771
A0A0B6AAI3	Fibronectin type-III domain-containing protein; BG04_864	0	0	ON/OFF	0.379653	ON/OFF	-1.39725	0	0.000258113	0	0.000679867	0	0	0	0.00056957	0	0.00020477	0	0	0	0.001291	0.00017545	0.00057315
A0A0B6AAW1	DEAD-box ATP-dependent RNA helicase CshA (EC 3.6.4.13); cshA BG04_4090	0	0	ON/OFF	0.237592	ON/OFF	-2.07344	0	0.0059954	0	0.025234	0	0	0	0.0058318	0.0027195	0.0094349	0	0	0	0.01133	0.03503	0.029342
A0A0B6ABL5	Cys/Met metabolism PLP-dependent enzyme family protein; BG04_1586	0	0	ON/OFF	0.352574	ON/OFF	-1.504	0	0.00732973	0	0.0207892	0	0	0	0.0036043	0.0067229	0.011662	0	0	0	0.0070026	0.029976	0.025389
A0A0B6ABV7	Stage V sporulation protein AD; spoVAD BG04_1304	0	0	ON/OFF	0.358301	ON/OFF	-1.48076	0	0.0091842	0	0.0256327	0	0	0	0.0079231	0.011084	0.0085455	0	0	0	0.015394	0.025626	0.035878
A0A0B6AC11	BadF/BadG/BcrA/BcrD ATPase family protein; BG04_3309	0	0	ON/OFF	0.430145	ON/OFF	-1.21711	0	0.00316987	0	0.0073693	0	0	0	0.0045751	0	0.0049345	0	0	0	0.0044444	0.0084557	0.0092078
A0A0B6AC46	Thioredoxin family protein; BG04_5007	0	0	ON/OFF	0.391109	ON/OFF	-1.35436	0	0.00685367	0	0.0175237	0	0	0	0.0068282	0.0063682	0.0073646	0	0	0	0.019899	0.01893	0.013742
A0A0B6ADC3	Uncharacterized protein; BG04_4397	0	0	ON/OFF	0.268757	ON/OFF	-1.89563	0	0.00923	0	0.0343433	0	0	0	0.013322	0	0.014368	0	0	0	0.025882	0.036932	0.040216
A0A0B6ADK0	Dipicolinic acid synthetase, A subunit; dpaA BG04_1058	0	0	ON/OFF	0.249005	ON/OFF	-2.00576	0	0.0061785	0	0.0248128	0	0	0	0.013634	0	0.0049015	0	0	0	0.0088294	0.033597	0.032012
A0A0B6ADN5	Uncharacterized protein; BG04_4622	0	0	ON/OFF	0.257597	ON/OFF	-1.95681	0	0.0054122	0	0.0210103	0	0	0	0.0053921	0.0050288	0.0058157	0	0	0	0.020952	0.014949	0.02713
A0A0B6ADV4	Pyrimidine-nucleoside phosphorylase (EC 2.4.2.2); pdp BG04_5320	0	0	ON/OFF	0.357837	ON/OFF	-1.48262	0.00400257	0.00832127	0	0.0232543	0.0091799	0	0.0028278	0.0094144	0.0087801	0.0067693	0	0	0	0.015242	0.0261	0.028421
A0A0B6ADW8	DUF985 domain-containing protein; BG04_3781	0	0	ON/OFF	0.344024	ON/OFF	-1.53942	0.0019037	0.00783837	0	0.0227843	0.0057111	0	0	0.0078093	0.0072831	0.0084227	0	0	0	0.030345	0.014433	0.023575
A0A0B6ADX4	Uncharacterized protein; BG04_4938	0	0	ON/OFF	0.636994	ON/OFF	-0.650648	0	0.0503053	0	0.078973	0	0	0	0.066827	0	0.084089	0	0	0	0.064918	0.082339	0.089662
A0A0B6AGI1	Manganese containing catalase family protein; BG04_117	0	0	ON/OFF	0.422618	ON/OFF	-1.24257	0	0.0221843	0	0.0524927	0	0	0	0.019138	0.026773	0.020642	0	0	0	0.041831	0.053057	0.06259
A0A0B6AGK2	Putative peptidase; BG04_1823	0	0	ON/OFF	2.00236	ON/OFF	1.0017	0.00396267	0.0169973	0	0.00848867	0	0	0.011888	0.026385	0.024607	0	0	0	0	0	0.012191	0.013275
A0A0B6AHC4	O-methyltransferase, putative; BG04_4715	0	0	ON/OFF	0.632858	ON/OFF	-0.660046	0.00298417	0.00864193	0	0.0136554	0.0089525	0	0	0.0061208	0	0.019805	0	0	0	0.017838	0.016969	0.0061592
A0A0B6AIG9	L-methionine gamma-lyase (EC 4.4.1.11); megL BG04_3823	0	0	ON/OFF	0.34052	ON/OFF	-1.55419	0	0.00114667	0	0.0033674	0	0	0	0.00344	0	0	0	0	0	0	0.0031789	0.0069233
A0A0B6AIS1	DUF47 domain-containing protein; BG04_1701	0	0	ON/OFF	0.4169	ON/OFF	-1.26223	0.0069473	0.004419	0	0.0105997	0.0096949	0.011147	0	0.013257	0	0	0	0	0	0.012878	0.012251	0.00667
A0A0B6AJ21	Small, acid-soluble spore protein 1; BG04_509	0	0	ON/OFF	0.796927	ON/OFF	-0.32748	0	0.017946	0	0.022519	0	0	0	0.017879	0.016675	0.019284	0	0	0	0	0.049566	0.017991
A0A0B6AJE0	Uncharacterized protein; BG04_40	0	0	ON/OFF	0.149691	ON/OFF	-2.73994	0.00423167	0.00503267	0	0.0336203	0	0.012695	0	0.015098	0	0	0	0	0	0.014667	0.055808	0.030386
A0A0B6AJT4	Stage III sporulation protein AG; spoIIIAG BG04_1381	0	0	ON/OFF	0.541411	ON/OFF	-0.885203	0.00185517	0.0152203	0	0.0281123	0	0	0.0055655	0.012353	0	0.033308	0	0	0	0.018	0.02283	0.043507
A0A0B6AKI0	Malic enzyme, NAD binding domain protein; BG04_1769	0	0	ON/OFF	0.321238	ON/OFF	-1.63829	0.000809867	0.00238883	0	0.00743633	0.0024296	0	0	0	0	0.0071665	0	0	0	0	0.01228	0.010029
A0A0B6AKK5	Uncharacterized protein; BG04_623	0	0	ON/OFF	0.418605	ON/OFF	-1.25634	0.00637733	0.0283877	0	0.067815	0	0	0.019132	0.042463	0.019801	0.022899	0	0	0	0.04125	0.0981	0.064095
A0A0B6AKT2	Mannose-6-phosphate isomerase family protein; BG04_363	0	0	ON/OFF	0.455117	ON/OFF	-1.13569	0	0.0317553	0	0.069774	0	0	0	0.023294	0.021725	0.050247	0	0	0	0.067886	0.078928	0.062508
A0A0B6AL03	Coat F domain protein; BG04_5520	0	0	ON/OFF	0.06752	ON/OFF	-3.88854	0	0.0044831	0	0.0663967	0	0	0	0.0064705	0	0.0069788	0	0	0	0.062857	0.077732	0.058601
A0A0B6AL33	Catalase (EC 1.11.1.6); BG04_5906	0	0	ON/OFF	0.249199	ON/OFF	-2.00463	0	0.0073973	0	0.0296843	0	0	0	0.0049501	0.0092333	0.0080085	0	0	0	0.024044	0.025159	0.03985
A0A0B6ALA8	Uncharacterized protein; BG04_1338	0	0	ON/OFF	0.176242	ON/OFF	-2.50437	0.004732	0.00647067	0	0.0367147	0.014196	0	0	0.019412	0	0	0	0	0	0.018857	0.071753	0.019534
A0A0B6ALG3	EcsC family protein; BG04_1783	0	0	ON/OFF	0.635443	ON/OFF	-0.654165	0	0.00497997	0	0.007837	0	0	0	0.0097058	0	0.0052341	0	0	0	0.014143	0.0044846	0.0048834
A0A0B6ALY7	Uncharacterized protein; BG04_4823	0	0	ON/OFF	0.223201	ON/OFF	-2.16358	0	0.00180263	0	0.00807627	0	0	0	0	0	0.0054079	0	0	0	0.0048708	0.009267	0.010091
A0A0B6AM19	Uncharacterized methyltransferase BG04_1589 (EC 2.1.1.-); BG04_1589	0	0	ON/OFF	0.223203	ON/OFF	-2.16357	0	0.0022935	0	0.0102754	0	0	0	0	0	0.0068805	0	0	0	0.0061972	0.01179	0.012839
A0A0B6AM20	Transcription antitermination protein NusB (Antitermination factor NusB); nusB BG04_1376	0	0	ON/OFF	0.204383	ON/OFF	-2.29065	0.0188091	0.00974833	0	0.0476963	0.03822	0.0087888	0.0094186	0	0.029245	0	0	0	0	0.020308	0.038636	0.084145
A0A0B6AM72	Acyl-ACP thioesterase family protein; BG04_4732	0	0	ON/OFF	ON/OFF	ON/OFF	ON/OFF	0.00784453	0.00635233	0	0	0.014943	0.0085906	0	0	0.019057	0	0	0	0	0	0	0
A0A0B6AMT6	Glycosyl transferase 21 family protein; BG04_292	0	0	ON/OFF	0.178199	ON/OFF	-2.48844	0	0.0046739	0	0.0262286	0	0	0	0.0070771	0.0044002	0.0025444	0	0	0	0.0091667	0.04578	0.023739
A0A0B6AN02	Glyoxalase/Bleomycin resistance /Dioxygenase superfamily protein; BG04_4928	0	0	ON/OFF	2.61966	ON/OFF	1.38938	0	0.0180102	0	0.006875	0	0	0	0.021231	0.0099005	0.022899	0	0	0	0.020625	0	0
A0A0B6AN15	Ferritin (EC 1.16.3.2); BG04_753	0	0	ON/OFF	0.253206	ON/OFF	-1.98162	0	0.0134029	0	0.052933	0	0	0	0.0158	0.0073678	0.017041	0	0	0	0.046046	0.073004	0.039749
A0A0B6ANG2	DUF1805 domain-containing protein; BG04_1979	0	0	ON/OFF	0.264646	ON/OFF	-1.91786	0	0.00452933	0	0.0171147	0	0	0	0.013588	0	0	0	0	0	0	0.03767	0.013674
A0A0B6ANQ2	Enoyl-CoA hydratase subunit II; BG04_4737	0	0	ON/OFF	ON/OFF	ON/OFF	ON/OFF	0.00287697	0.0054255	0	0	0.0038666	0	0.0047643	0.010574	0	0.0057025	0	0	0	0	0	0
A0A0B6APC1	non-specific serine/threonine protein kinase (EC 2.7.11.1); prkC BG04_1152	0	0	ON/OFF	0.724998	ON/OFF	-0.463951	0	0.00142643	0	0.0019675	0	0	0	0.0020588	0	0.0022205	0	0	0	0.004	0.0019025	0
A0A0B6APG5	TLP18.3, Psb32 and MOLO-1 founding s of phosphatase family protein; BG04_289	0	0	ON/OFF	0.527582	ON/OFF	-0.922533	0.0014877	0.00353867	0	0.00670733	0	0.0044631	0	0.010616	0	0	0	0	0	0.010312	0.00981	0
A0A0B6APG8	RpiR family transcriptional regulator; BG04_3176	0	0	ON/OFF	0.822218	ON/OFF	-0.282407	0	0.0115397	0	0.0140348	0	0	0	0.019138	0	0.015481	0	0	0	0.023239	0.0044214	0.014444
A0A0B6APM2	NMT1-like family protein; BG04_1856	0	0	ON/OFF	0.753025	ON/OFF	-0.409231	0	0.054584	0	0.0724863	0	0	0	0.061392	0.022902	0.079458	0	0	0	0.055663	0.079425	0.082371
A0A0B6APN6	Sporulation lipoYhcN/YlaJ family protein; BG04_1639	0	0	ON/OFF	0.185842	ON/OFF	-2.42785	0	0.00223067	0	0.012003	0	0	0	0	0	0.006692	0	0	0	0.012055	0.011467	0.012487
A0A0B6APX3	C1q domain protein; BG04_261	0	0	ON/OFF	0.479189	ON/OFF	-1.06133	0	0.045684	0	0.095336	0	0	0	0.038823	0.014483	0.083746	0	0	0	0.090514	0.086104	0.10939
A0A0B6APX4	ABC transporter family protein; BG04_2438	0	0	ON/OFF	0.633214	ON/OFF	-0.659235	0.00136503	0.00501607	0	0.0079216	0	0.0040951	0	0	0.0045422	0.010506	0	0	0	0.0094624	0.0045006	0.0098018
A0A0B6APY3	D-aminopeptidase; dppA BG04_3765	0	0	ON/OFF	0.169541	ON/OFF	-2.56029	0	0.00165307	0	0.00975023	0	0	0	0.0049592	0	0	0	0	0	0.01927	0	0.0099807
A0A0B6APZ0	Sporulation lipo, YhcN/YlaJ family protein; BG04_5604	0	0	ON/OFF	0.170847	ON/OFF	-2.54922	0	0.025864	0	0.151387	0	0	0	0.03733	0	0.040262	0	0	0	0.1233	0.16558	0.16528
A0A0B6ARD7	ATP-dependent Clp protease proteolytic subunit (EC 3.4.21.92) (Endopeptidase Clp); clpP BG04_725	0	0	ON/OFF	1.17894	ON/OFF	0.237484	0	0.0319833	0	0.027129	0	0	0	0.035202	0	0.060748	0	0	0	0.020518	0.03253	0.028339
A0A0B6ARG4	Probable dual-specificity RNA methyltransferase RlmN (EC 2.1.1.192) (23S rRNA (adenine(2503)-C(2))-methyltransferase) (23S rRNA m2A2503 methyltransferase) (Ribosomal RNA large subunit methyltransferase N) (tRNA (adenine(37)-C(2))-methyltransferase) (tRNA m2A37 methyltransferase); rlmN BG04_1154	0	0	ON/OFF	0.339082	ON/OFF	-1.56029	0	0.00124777	0	0.00367983	0	0	0	0.0037433	0	0	0	0	0	0.0072727	0	0.0037668
A0A0B6ART7	Thiamine pyrophosphate enzyme, central domain protein; BG04_5176	0	0	ON/OFF	0.413025	ON/OFF	-1.2757	0	0.00320993	0	0.00777177	0	0	0	0.0048015	0.002239	0.0025893	0	0	0	0.0069965	0.0066555	0.0096633
A0A0B6AS07	Small, acid-soluble spore protein C; sasP-C BG04_2850	0	0	ON/OFF	0.398126	ON/OFF	-1.3287	0	0.0378857	0	0.09516	0	0	0	0.037745	0.035202	0.04071	0	0	0	0.036667	0.19184	0.056973
A0A0B6AS95	Calcineurin-like phosphoesterase family protein; BG04_413	0	0	ON/OFF	0.163238	ON/OFF	-2.61495	0	0.00491417	0	0.0301043	0	0	0	0.0046695	0	0.010073	0	0	0	0.027216	0.030205	0.032892
A0A0B6ASE1	Uncharacterized protein; BG04_3466	0	0	ON/OFF	0.546941	ON/OFF	-0.870542	0	0.014279	0	0.026107	0	0	0	0.015165	0.011315	0.016357	0	0	0	0.023571	0.036437	0.018313
A0A0B6ASG3	Transcriptional regulator, AbrB family domain protein; BG04_5566	0	0	ON/OFF	0.873953	ON/OFF	-0.194372	0.0271153	0.0249423	0	0.0285397	0.04368	0.037666	0	0.044796	0.013926	0.016105	0	0	0	0.058022	0.027597	0
A0A0B6AST1	DUF4309 domain-containing protein; BG04_715	0	0	ON/OFF	0.652342	ON/OFF	-0.616299	0	0.0117261	0	0.0179753	0	0	0	0.0070042	0.013065	0.015109	0	0	0	0.020412	0.019418	0.014096
A0A0B6AT60	DUF2642 domain-containing protein; BG04_3709	0	0	ON/OFF	0.849554	ON/OFF	-0.235222	0	0.054314	0	0.0639323	0	0	0	0.061764	0.034562	0.066616	0	0	0	0.042	0.062784	0.087013
A0A0B6ATA9	Putative peptidoglycan binding domain protein; BG04_4243	0	0	ON/OFF	0.557513	ON/OFF	-0.842923	0	0.00779533	0	0.0139823	0	0	0	0	0	0.023386	0	0	0	0.014043	0.013358	0.014546
A0A0B6ATI4	DUF4397 domain-containing protein; BG04_5562	0	0	ON/OFF	0.237855	ON/OFF	-2.07184	0	0.024837	0	0.104421	0	0	0	0.042087	0	0.032424	0	0	0	0.099292	0.11112	0.10285
A0A0B6ATI5	Putative spore germination protein GerD; BG04_2448	0	0	ON/OFF	0.224004	ON/OFF	-2.1584	0	0.00467467	0	0.0208687	0	0	0	0	0	0.014024	0	0	0	0.018947	0.024032	0.019627
A0A0B6ATJ6	Nickel ABC transporter, nickel/metallophore periplasmic binding protein; nikA BG04_4024	0	0	ON/OFF	0.579945	ON/OFF	-0.786011	0.0021119	0.0051642	0	0.00890463	0	0.0063357	0	0.0050233	0.0023424	0.0081269	0	0	0	0.0073198	0.0092841	0.01011
A0A0B6AU48	Uncharacterized protein; BG04_4623	0	0	ON/OFF	0.402137	ON/OFF	-1.31424	0	0.039912	0	0.0992497	0	0	0	0.038823	0.018104	0.062809	0	0	0	0.056571	0.14351	0.097668
A0A0B6AUC1	DUF2628 domain-containing protein; BG04_193	0	0	ON/OFF	2.0679	ON/OFF	1.04817	0.00425267	0.00720773	0	0.00348553	0.0038666	0.0088914	0	0.0052872	0.004931	0.011405	0	0	0	0.0051362	0	0.0053204
A0A0B6AUZ2	Germination protease (EC 3.4.24.78) (GPR endopeptidase) (Germination proteinase) (Spore protease); gpr BG04_1563	0	0	ON/OFF	0.486891	ON/OFF	-1.03833	0	0.0183483	0	0.0376847	0	0	0	0.01469	0.02055	0.019805	0	0	0	0.035676	0.044118	0.03326
A0A0B6AV13	FAD dependent oxidoreductase family protein; BG04_5526	0	0	ON/OFF	0.214872	ON/OFF	-2.21845	0	0.00605953	0	0.0282007	0	0	0	0.0079308	0.0073965	0.0028513	0	0	0	0.028249	0.02443	0.031923
A0A0B6AW08	Bacterial PH domain protein; BG04_4637	0	0	ON/OFF	0.523093	ON/OFF	-0.934862	0	0.0109107	0	0.020858	0	0	0	0.01087	0.010138	0.011724	0	0	0	0.01056	0.030136	0.021878
A0A0B6AW72	Putative yoeB; BG04_5116	0	0	ON/OFF	ON/OFF	ON/OFF	ON/OFF	0.00231897	0	0	0.00725633	0	0	0.0069569	0	0	0	0	0	0	0.0075	0.014269	0
A0A0B6AWI0	Methylglyoxal synthase (MGS) (EC 4.2.3.3); mgsA BG04_3679	0	0	ON/OFF	ON/OFF	ON/OFF	ON/OFF	0.00827973	0	0	0.003453	0.0075282	0.017311	0	0	0	0	0	0	0	0	0	0.010359
A0A0B6AWV7	Isoaspartyl dipeptidase (EC 3.4.19.-); iadA BG04_3898	0	0	ON/OFF	0.785948	ON/OFF	-0.347494	0	0.00441077	0	0.00561203	0	0	0	0.0034841	0.0097482	0	0	0	0	0.0033846	0.0064394	0.0070121
A0A0B6AWX1	Putative peptidoglycan binding domain protein; BG04_5540	0	0	ON/OFF	0.353152	ON/OFF	-1.50164	0	0.00242643	0	0.0068708	0	0	0	0.0035021	0	0.0037772	0	0	0	0.0068041	0.0032363	0.010572
A0A0B6AXK1	Short chain dehydrogenase family protein; BG04_28	0	0	ON/OFF	ON/OFF	ON/OFF	ON/OFF	0.0068505	0.00181903	0	0	0.015963	0.0045885	0	0.0054571	0	0	0	0	0	0	0	0
A0A0B6AXW0	C1q domain protein; BG04_369	0	0	ON/OFF	0.110742	ON/OFF	-3.17472	0	0.021185	0	0.1913	0	0	0	0.020131	0	0.043424	0	0	0	0.176	0.19533	0.20257
A0A0B6AXX4	YetF C-terminal domain-containing protein; BG04_5597	0	0	ON/OFF	0.255878	ON/OFF	-1.96647	0	0.0015837	0	0.00618927	0	0	0	0.0047511	0	0	0	0	0	0.0046154	0.0043905	0.0095619
A0A0B6AY88	Dipicolinic acid synthetase, B subunit; dpaB BG04_1057	0	0	ON/OFF	0.569662	ON/OFF	-0.811823	0	0.06089	0	0.106888	0	0	0	0.087883	0	0.094787	0	0	0	0.059104	0.1187	0.14286
A0A0B6AYA3	Small, acid-soluble spore protein I (SASP I); sspI BG04_1736	0	0	ON/OFF	0.403903	ON/OFF	-1.30792	0	0.0126863	0	0.0314093	0	0	0	0.019693	0.018366	0	0	0	0	0	0.054595	0.039633
A0A0B6AZ51	DUF871 domain-containing protein; BG04_3178	0	0	ON/OFF	1.06895	ON/OFF	0.0961925	0	0.00551307	0	0.00515747	0	0	0	0.0040441	0.0037716	0.0087235	0	0	0	0.0039286	0.0074743	0.0040695
A0A0B6AZ84	Carboxylesterase (EC 3.1.1.1); est BG04_2037	0	0	ON/OFF	0.259008	ON/OFF	-1.94893	0.00154817	0.0018412	0	0.00710867	0	0.0046445	0	0.0055236	0	0	0	0	0	0	0.010209	0.011117
A0A0B6AKZ7	Probable septum site-determining protein MinC; minC BG04_1658	1	0	ON/OFF	ON/OFF	ON/OFF	ON/OFF	0.00785337	0	0	0	0.013133	0.0050332	0.0053939	0	0	0	0	0	0	0	0	0
A0A0B6AQM8	Uncharacterized protein; BG04_3107	0	1	0.610694	2.00307	-0.711479	1.00221	0.0382887	0.119957	0.062697	0.0598863	0.0338	0.03109	0.049976	0.11092	0.12931	0.11964	0.055986	0.061339	0.070766	0.071837	0.04271	0.065112
A0A0B6ANK4	ARD/ARD' family protein; BG04_3367	0	1	0.6942	ON/OFF	-0.526576	ON/OFF	0.0131023	0.0104463	0.018874	0	0.011623	0.013363	0.014321	0.0079463	0.014822	0.0085705	0.020626	0.013183	0.022813	0	0	0
A0A0B6AHS0	2-C-methyl-D-erythritol 2,4-cyclodiphosphate synthase (MECDP-synthase) (MECPP-synthase) (MECPS) (EC 4.6.1.12); ispF BG04_2386	0	1	0.715249	2.95964	-0.483483	1.56542	0.0448397	0.0743837	0.062691	0.0251327	0.037499	0.043115	0.053905	0.051276	0.079702	0.092173	0.051761	0.070887	0.065425	0.016604	0.015795	0.042999
A0A0B6AW92	Phosphate acetyltransferase (EC 2.3.1.8) (Phosphotransacetylase); pta BG04_2196	0	1	0.785154	1.65139	-0.348953	0.723681	0.0797033	0.123777	0.101513	0.074953	0.092296	0.067208	0.079606	0.11358	0.12163	0.13612	0.094639	0.1012	0.1087	0.077647	0.058313	0.088899
A0A0B6AJN5	Probable glycine dehydrogenase (decarboxylating) subunit 1 (EC 1.4.4.2) (Glycine cleavage system P-protein subunit 1) (Glycine decarboxylase subunit 1) (Glycine dehydrogenase (aminomethyl-transferring) subunit 1); gcvPA BG04_1402	0	1	0.805075	1.71281	-0.312805	0.776363	0.121988	0.2549	0.151523	0.14882	0.13531	0.099463	0.13119	0.26388	0.24893	0.25189	0.14959	0.16856	0.13642	0.15321	0.13454	0.15871
A0A0B6AJ55	Iron-containing alcohol dehydrogenase family protein; BG04_639	0	1	0.805806	2.17034	-0.311495	1.11792	0.019356	0.0238677	0.0240207	0.0109972	0.022359	0.014282	0.021427	0.023779	0.022177	0.025647	0.023514	0.022542	0.026006	0.0099	0.0094176	0.013674
A0A0B6AZF4	Flagellar motor switch protein FliN; fliN BG04_1098	0	1	0.832562	ON/OFF	-0.264371	ON/OFF	0.00893797	0.00605007	0.0107355	0	0.0079286	0.009116	0.0097693	0.0036139	0.0067408	0.0077955	0.0093806	0.0089929	0.013833	0	0	0
A0A0B6A8K8	3-hexulose-6-phosphate isomerase (EC 5.3.1.27); hxlB BG04_3185	0	1	0.844165	2.39201	-0.244402	1.25822	0.0602847	0.0739427	0.0714133	0.0309123	0.059086	0.055583	0.066185	0.051414	0.075351	0.095063	0.069907	0.067017	0.077316	0.042811	0.020362	0.029564
A0A0B6ASG8	Peptidase M20/M25/M40 family protein; BG04_1342	0	1	0.857347	1.87166	-0.222049	0.904321	0.0655833	0.0750637	0.0764957	0.0401053	0.072125	0.052213	0.072412	0.084013	0.054506	0.086672	0.088494	0.060597	0.080396	0.046129	0.033755	0.040432
A0A0B6ABH9	Glutamine--fructose-6-phosphate aminotransferase [isomerizing] (EC 2.6.1.16) (D-fructose-6-phosphate amidotransferase) (GFAT) (Glucosamine-6-phosphate synthase) (Hexosephosphate aminotransferase) (L-glutamine--D-fructose-6-phosphate amidotransferase); glmS BG04_2471	0	1	0.865236	2.06434	-0.208834	1.04568	0.0633907	0.0922313	0.073264	0.0446783	0.066248	0.064744	0.05918	0.086058	0.092933	0.097703	0.084259	0.077019	0.058514	0.0506	0.035578	0.047857
A0A0B6AQ70	DNA-binding protein HU 1; hupA BG04_1252	0	1	0.869542	1.48146	-0.201672	0.567015	0.288497	0.332997	0.33178	0.224777	0.27603	0.31737	0.27209	0.34725	0.30978	0.34196	0.37884	0.31309	0.30341	0.23467	0.18138	0.25828
A0A0B6APH8	Chaperonin GroEL (EC 5.6.1.7) (60 kDa chaperonin) (Chaperonin-60) (Cpn60); groL groEL BG04_2539	0	1	0.869862	1.98584	-0.201141	0.989751	1.61267	3.1232	1.85393	1.57273	1.4677	1.5213	1.849	3.591	2.7072	3.0714	1.9292	1.4343	2.1983	1.3783	1.5193	1.8206
A0A0B6AEI7	Oligopeptidase; pz-A BG04_3561	0	1	0.880435	2.23828	-0.183712	1.16239	0.0243737	0.0435823	0.0276837	0.0194713	0.022905	0.026335	0.023881	0.045776	0.038198	0.046773	0.0271	0.025979	0.029972	0.028085	0.013358	0.016971
A0A0B6AN77	Polyhydroxyalkanoic acid inclusion protein PhaP; phaP BG04_3527	0	1	0.885996	1.6993	-0.174628	0.764944	0.78509	0.98597	0.88611	0.58022	0.78913	0.75946	0.80668	0.76733	1.3716	0.81898	0.8714	0.91495	0.87198	0.57459	0.63522	0.53085
A0A0B6AMP6	Iron-containing alcohol dehydrogenase family protein; BG04_4756	0	1	0.888029	ON/OFF	-0.171321	ON/OFF	0.0037217	0.0034971	0.00419097	0	0.005096	0.0029296	0.0031395	0.0034841	0.0032494	0.0037578	0.0030146	0.00289	0.0066683	0	0	0
A0A0B6AL51	Malate dehydrogenase (EC 1.1.1.37); mdh BG04_1759	0	1	0.888254	1.98603	-0.170956	0.989885	0.888973	1.09484	1.00081	0.55127	1.0128	0.68479	0.96933	1.2151	0.76361	1.3058	0.79511	0.98622	1.2211	0.44846	0.491	0.71435
A0A0B6AZ96	Phosphoserine aminotransferase (EC 2.6.1.52) (Phosphohydroxythreonine aminotransferase) (PSAT); serC BG04_2877	0	1	0.89116	2.32372	-0.166243	1.21644	0.0494053	0.0756813	0.0554393	0.032569	0.043561	0.037563	0.067092	0.089346	0.069439	0.068259	0.064422	0.055583	0.046313	0.036164	0.024081	0.037462
A0A0B6AE24	Ferric uptake regulation protein; fur BG04_1316	0	1	0.893148	1.89952	-0.163029	0.925636	0.0712667	0.055233	0.0797927	0.0290773	0.072873	0.083787	0.05714	0.045294	0.042242	0.078163	0.086218	0.075141	0.078019	0.0264	0.033485	0.027347
A0A0B6AHX8	Inosine-5'-monophosphate dehydrogenase (IMP dehydrogenase) (IMPD) (IMPDH) (EC 1.1.1.205); guaB BG04_2289	0	1	0.899933	1.65879	-0.15211	0.730131	0.2022	0.266037	0.224683	0.16038	0.21992	0.20603	0.18065	0.2144	0.22333	0.36038	0.22406	0.24482	0.20517	0.15418	0.16725	0.15971
A0A0B6ATP7	Cytochrome P450 family protein; BG04_798	0	1	0.901909	2.63808	-0.148947	1.39949	0.0401467	0.057139	0.044513	0.0216593	0.044275	0.036765	0.0394	0.060541	0.056462	0.054414	0.037832	0.047428	0.048279	0.029406	0.018649	0.016923
A0A0B6AMI2	3-oxoacyl-[acyl-carrier-protein] synthase 2 (EC 2.3.1.179); fabF BG04_2987	0	1	0.906175	1.77558	-0.142138	0.82829	0.077555	0.120648	0.085585	0.0679483	0.08662	0.071928	0.074117	0.098703	0.13194	0.1313	0.076862	0.079143	0.10075	0.073511	0.060808	0.069526
A0A0B6AGE1	Putative septation protein SpoVG; spoVG BG04_2343	0	1	0.910793	2.74921	-0.134805	1.45902	0.505697	0.679193	0.555227	0.24705	0.43475	0.38085	0.70149	0.59448	0.92405	0.51905	0.48988	0.634	0.5418	0.26125	0.20928	0.27062
A0A0B6AKK4	DUF3243 domain-containing protein; BG04_75	0	1	0.919443	ON/OFF	-0.121168	ON/OFF	0.0281193	0.0170123	0.030583	0	0.028392	0.032644	0.023322	0.012941	0.024138	0.013958	0.022394	0.032203	0.037152	0	0	0
A0A0B6AUL8	DinB superfamily protein; BG04_4915	0	1	0.927897	3.29543	-0.107963	1.72047	0.0236663	0.0370597	0.0255053	0.0112458	0.02548	0.021972	0.023547	0.026131	0.056864	0.028184	0.02261	0.0289	0.025006	0.016923	0.0080492	0.0087651
A0A0B6AGJ7	Xaa-Pro dipeptidase; BG04_832	0	1	0.928373	1.71737	-0.107223	0.780198	0.0425043	0.0741817	0.0457837	0.043195	0.043441	0.040582	0.04349	0.066827	0.079637	0.076081	0.044972	0.046193	0.046186	0.043279	0.037739	0.048567
A0A0B6ACX4	Thioesterase superfamily protein; BG04_3173	0	1	0.932732	2.04242	-0.100465	1.03028	0.017924	0.036112	0.0192167	0.017681	0.0159	0.018281	0.019591	0.032611	0.040552	0.035173	0.018811	0.018034	0.020805	0.02112	0.010045	0.021878
A0A0B6AIP3	Phosphoenolpyruvate-protein phosphotransferase (EC 2.7.3.9) (Phosphotransferase system, enzyme I); ptsI BG04_3598	0	1	0.94265	1.43268	-0.0852053	0.518712	0.155877	0.200637	0.16536	0.140043	0.16822	0.14556	0.15385	0.2158	0.19684	0.18927	0.19287	0.15343	0.14978	0.15204	0.12491	0.14318
A0A0B6AHX6	Xaa-Pro aminopeptidase; BG04_1390	0	1	0.948993	1.50716	-0.0755301	0.591832	0.0698877	0.0861387	0.073644	0.057153	0.067754	0.058426	0.083483	0.096506	0.082804	0.079106	0.083502	0.067242	0.070188	0.06	0.057076	0.054383
A0A0B6ATK2	Thermophilic metalloprotease family protein; BG04_5395	0	1	0.952575	1.85632	-0.0700953	0.892447	0.0609877	0.113163	0.064024	0.0609607	0.070288	0.052947	0.059728	0.12262	0.098908	0.11796	0.063087	0.068726	0.060259	0.06439	0.055127	0.063365
A0A0B6AY49	KduI/IolB family protein; BG04_2788	0	1	0.954167	4.38425	-0.0676857	2.13233	0.0250863	0.0296213	0.0262913	0.0067563	0.034136	0.013083	0.02804	0.031118	0.024184	0.033562	0.026925	0.017208	0.034741	0.0050382	0.0047927	0.010438
A0A0B6ANM3	Probable glycine dehydrogenase (decarboxylating) subunit 2 (EC 1.4.4.2) (Glycine cleavage system P-protein subunit 2) (Glycine decarboxylase subunit 2) (Glycine dehydrogenase (aminomethyl-transferring) subunit 2); gcvPB BG04_1401	0	1	0.957575	1.68113	-0.0625426	0.749432	0.198173	0.25802	0.206953	0.15348	0.22823	0.1672	0.19909	0.24856	0.23954	0.28596	0.17205	0.2268	0.22201	0.1422	0.14037	0.17787
A0A0B6AQI7	NAD kinase (EC 2.7.1.23) (ATP-dependent NAD kinase); nadK BG04_1791	0	1	0.972753	2.39485	-0.039854	1.25993	0.0249793	0.0236667	0.025679	0.00988233	0.026151	0.025772	0.023015	0.03065	0.023821	0.016529	0.02652	0.021186	0.029331	0.0099248	0.0094412	0.010281
A0A0B6AKS7	DNA protection during starvation protein 2; dps2 BG04_5518	0	1	0.977081	1.84498	-0.0334505	0.883602	0.138693	0.30487	0.141947	0.165243	0.13912	0.12187	0.15509	0.2627	0.32949	0.32242	0.1646	0.1052	0.15604	0.1672	0.20091	0.12762
A0A0B6ACL7	aldehyde dehydrogenase (NAD(+)) (EC 1.2.1.3); BG04_4747	0	1	0.979041	2.33489	-0.0305586	1.22336	0.03955	0.0443957	0.0403967	0.019014	0.047125	0.023558	0.047967	0.044827	0.033968	0.054392	0.038786	0.039507	0.042897	0.021773	0.015534	0.019735
A0A0B6AZY1	Phosphoenolpyruvate carboxykinase (ATP) (PCK) (PEP carboxykinase) (PEPCK) (EC 4.1.1.49); pckA BG04_1853	0	1	0.980858	1.91317	-0.0278837	0.935962	0.134423	0.120313	0.137047	0.0628867	0.12586	0.16631	0.1111	0.15669	0.093428	0.11082	0.13335	0.1598	0.11799	0.069868	0.059342	0.05945
A0A0B6A5I2	Acyl-CoA dehydrogenase; BG04_1995	0	1	0.983322	2.02708	-0.024264	1.0194	0.223457	0.345853	0.227247	0.170617	0.21748	0.23851	0.21438	0.35686	0.33282	0.34788	0.22564	0.23719	0.21891	0.22444	0.13318	0.15423
A0A0B6AEY8	Histidinol dehydrogenase (HDH) (EC 1.1.1.23); hisD BG04_2062	0	1	0.983673	ON/OFF	-0.0237495	ON/OFF	0.00458887	0.00423293	0.00466503	0	0.0023548	0.0027074	0.0087044	0.0032199	0.006006	0.0034729	0.0055721	0.0053417	0.0030813	0	0	0
A0A0B6AFB6	Imidazolonepropionase (EC 3.5.2.7) (Imidazolone-5-propionate hydrolase); hutI BG04_3891	0	1	0.984788	2.67678	-0.0221152	1.4205	0.0765187	0.0327057	0.0777007	0.0122183	0.1135	0.053265	0.062791	0.028507	0.035448	0.034162	0.065774	0.094583	0.072745	0.015385	0.011708	0.0095619
A0A0B6AR16	Citrate synthase; citZ BG04_1761	0	1	0.987078	1.60994	-0.0187634	0.687005	0.17366	0.170373	0.175933	0.105826	0.16028	0.20271	0.15799	0.18629	0.13967	0.18516	0.16751	0.15755	0.20274	0.12065	0.10126	0.095568
A0A0B6AX58	Leucine--tRNA ligase (EC 6.1.1.4) (Leucyl-tRNA synthetase) (LeuRS); leuS BG04_1838	0	1	0.989808	1.90173	-0.0147797	0.92731	0.130457	0.144737	0.1318	0.076108	0.11495	0.13784	0.13858	0.13859	0.1261	0.16952	0.15354	0.12056	0.1213	0.078806	0.078089	0.071429
A0A0B6AYG6	Alanine dehydrogenase (EC 1.4.1.1); ald BG04_2207	0	1	0.999708	5.58965	-0.000422033	2.48276	0.991203	0.742027	0.991493	0.13275	1.2204	0.77887	0.97434	0.72806	0.53783	0.96019	0.86385	1.2587	0.85193	0.11905	0.12324	0.15596
A0A0B6AKV2	Cell division protein FtsZ; ftsZ BG04_1191	0	1	0.999739	1.42559	-0.000377257	0.511561	0.22942	0.22215	0.22948	0.15583	0.21423	0.21961	0.25442	0.23294	0.1975	0.23601	0.21376	0.25177	0.22291	0.168	0.14677	0.15272
A0A0B6AV39	1-pyrroline-5-carboxylate dehydrogenase (P5C dehydrogenase) (EC 1.2.1.88) (L-glutamate gamma-semialdehyde dehydrogenase); pruA rocA BG04_740	0	1	1.01179	1.53849	0.0169139	0.621516	0.588283	0.477373	0.581427	0.310287	0.66439	0.51874	0.58172	0.51541	0.43942	0.47729	0.55182	0.60458	0.58788	0.35908	0.28626	0.28552
A0A0B6AR85	Enoyl-CoA hydratase/isomerase family protein; BG04_1997	0	1	1.01404	2.59165	0.0201086	1.37387	0.106443	0.192743	0.10497	0.074371	0.090339	0.10531	0.12368	0.18701	0.14881	0.24241	0.1054	0.111	0.098509	0.085	0.077687	0.060426
A0A0B6AI89	Sulfate adenylyltransferase (EC 2.7.7.4) (ATP-sulfurylase) (Sulfate adenylate transferase) (SAT); sat BG04_1918	0	1	1.01951	2.49367	0.0278824	1.31827	0.0650957	0.0853983	0.0638497	0.034246	0.064864	0.053697	0.076726	0.074504	0.086028	0.095663	0.061395	0.058857	0.071297	0.024125	0.039342	0.039271
A0A0B6AVR3	Glucose-6-phosphate 1-dehydrogenase (G6PD) (EC 1.1.1.49); zwf BG04_2204	0	1	1.07386	1.52157	0.102812	0.605557	0.0934913	0.1307	0.0870607	0.0858983	0.081485	0.093689	0.1053	0.14947	0.11659	0.12604	0.089354	0.083406	0.088422	0.08184	0.082875	0.09298
A0A0B6AVH6	Glycerol kinase (EC 2.7.1.30) (ATP:glycerol 3-phosphotransferase) (Glycerokinase) (GK); glpK BG04_2824	0	1	1.10056	1.93245	0.13824	0.950428	0.0342807	0.109295	0.0311483	0.0565577	0.034059	0.03916	0.029623	0.13424	0.084314	0.10933	0.023704	0.040903	0.028838	0.069194	0.048101	0.052378
A0A0B6ASD9	Citrate synthase; citA BG04_5579	0	1	1.13335	2.11722	0.180587	1.08217	0.0867073	0.050572	0.0765057	0.023886	0.10289	0.08717	0.070062	0.070347	0.041436	0.039933	0.083292	0.085992	0.060233	0.028774	0.020529	0.022355
A0A0B6AJV0	Sulfite reductase [NADPH] flavoprotein, alpha-component (EC 1.8.1.2); BG04_31	0	1	1.18071	1.70385	0.239657	0.768802	0.031342	0.0308557	0.026545	0.0181093	0.033014	0.028469	0.032543	0.029343	0.031576	0.031648	0.031248	0.022467	0.02592	0.021927	0.018773	0.013628
P14779	Bifunctional cytochrome P450/NADPH--P450 reductase (Cytochrome P450(BM-3)) (Cytochrome P450BM-3) (Fatty acid monooxygenase) (Flavocytochrome P450 BM3) [Includes: Cytochrome P450 102A1 (EC 1.14.14.1); NADPH--cytochrome P450 reductase (EC 1.6.2.4)]; cyp102A1 cyp102 BG04_163	0	1	1.27538	12.33	0.35093	3.6241	0.0150677	0.144783	0.0118142	0.0117424	0.016104	0.017427	0.011672	0.14378	0.1341	0.15647	0.015691	0.0085957	0.011156	0.017617	0.0071821	0.010428
A0A0B6ASH0	Aminomethyltransferase (EC 2.1.2.10) (Glycine cleavage system T protein); gcvT BG04_1403	0	1	1.29745	3.14453	0.375676	1.65284	0.0717903	0.030145	0.055332	0.0095865	0.089598	0.065556	0.060217	0.044551	0.01385	0.032034	0.067458	0.052352	0.046186	0.014426	0.0068616	0.0074719
A0A0B6AK49	Ornithine aminotransferase (OAT) (EC 2.6.1.13) (Ornithine--oxo-acid aminotransferase); rocD BG04_2952	0	1	1.37281	2.70701	0.45713	1.4367	0.0545723	0.056526	0.0397523	0.0208813	0.047084	0.034191	0.082442	0.054217	0.056885	0.058476	0.029319	0.047783	0.042155	0.013167	0.018788	0.030689
A0A0B6AWL4	RNA polymerase sigma factor; sigF BG04_1308	0	1	1.37645	ON/OFF	0.460947	ON/OFF	0.0152005	0.0070605	0.0110433	0	0.0078555	0.013548	0.024198	0.0053708	0.010018	0.0057927	0.013941	0.0089099	0.010279	0	0	0
A0A0B6AHI3	Relaxasome subunit MobC; BG04_6007	0	1	1.67589	10.1201	0.744926	3.33915	0.040023	0.043233	0.0238817	0.004272	0.028943	0.055463	0.035663	0.013192	0.073821	0.042686	0.022829	0.010943	0.037873	0.012816	0	0
A0A0B6ARS0	Zinc-binding dehydrogenase family protein; BG04_4738	0	1	2.05572	ON/OFF	1.03964	ON/OFF	0.0048256	0.0152983	0.0023474	0	0	0.006988	0.0074888	0.012466	0.015502	0.017927	0.0035954	0.0034468	0	0	0	0
A0A0B6AJG9	Single-stranded-DNA-specific exonuclease RecJ; recJ BG04_1625	0	1	2.14946	ON/OFF	1.10397	ON/OFF	0.0100883	0.0034971	0.0046934	0	0.008918	0.0087888	0.012558	0.0034841	0.0032494	0.0037578	0.0045219	0.00289	0.0066683	0	0	0
A0A0B6AEV5	3-hydroxypropionyl-coenzyme A dehydratase (EC 4.2.1.116); BG04_4731	0	1	7.46169	ON/OFF	2.8995	ON/OFF	0.0124391	0.0107454	0.00166707	0	0.01911	0.0087888	0.0094186	0.010452	0.0048741	0.01691	0	0	0.0050012	0	0	0
A0A0B6AF44	HlyD secretion family protein; BG04_3811	1	1	ON/OFF	ON/OFF	ON/OFF	ON/OFF	0.00708067	0.0866577	0	0	0.0046874	0.010779	0.0057756	0.11537	0.047821	0.096782	0	0	0	0	0	0
A0A0B6ANT1	HlyD secretion family protein; BG04_3209	1	1	ON/OFF	ON/OFF	ON/OFF	ON/OFF	0.0121307	0.0638303	0	0	0.014062	0.010779	0.011551	0.083323	0.059777	0.048391	0	0	0	0	0	0
